# Supplementary material for: Parkinson's Disease Phenotypes in Patient Neuronal Cultures and Brain Organoids Improved by 2‐Hydroxypropyl‐β‐Cyclodextrin Treatment
Source: Mov Disord. 2021 Oct 12;37(1):80–94. doi: 10.1002/mds.28810 (PMC9291890; doi:10.1002/mds.28810)
Supplement: Supplementary file 10 — Table S1. Differentially expressed proteins of Patient versus Control derived organoids at day 10 of differentiation in untreated conditions. [file MDS-37-80-s014.xlsx]

## Sheet: TableS1_diff_expr_proteins_Untr
Protein,"AntibodyID","Uniprot-Entry-Name","UniprotID","logFC","AveExp","P-Value","adj.P.Val","HGNC","HGNC.alternatives"
TSP1,"ab1855","TSP1_HUMAN","P07996",1.82,10.24,8.10132184470096e-07,4.3413554120721e-05,"THBS1","TSP TSP1"
LDLR,"ab1766","LDLR_HUMAN","P01130",1.77,12.13,5.59706239438783e-21,5.09892384128731e-18,"LDLR",NA
HSPB1,"ab2305","HSPB1_HUMAN","P04792",1.74,11.61,8.37084312496431e-32,1.5251676173685e-28,"HSPB1","HSP27 HSP28"
MK,"ab2370","MK_HUMAN","P21741",1.49,10.68,2.46458847458687e-09,3.45421553899791e-07,"MDK","MK1 NEGF2"
ITA5,"ab1565","ITA5_HUMAN","P08648",1.44,11.55,4.86047985607889e-20,2.95193143259191e-17,"ITGA5","FNRA"
3BP5,"ab1052","3BP5_HUMAN","O60239",1.38,10.14,4.36135188046521e-10,6.62198593850634e-08,"SH3BP5","SAB"
MIF,"ab1816","MIF_HUMAN","P14174",1.33,14.59,1.25172377642545e-07,8.14514543088273e-06,"MIF","GLIF MMIF"
IRF2,"ab1256","IRF2_HUMAN","P14316",1.31,10.17,7.36443137460467e-13,1.49088821828108e-10,"IRF2",NA
STAT1,"ab1151","STAT1_HUMAN","P42224",1.28,13.56,4.84156285856101e-08,4.41066376414908e-06,"STAT1",NA
JAK2,"ab0978","JAK2_HUMAN","O60674",1.26,11.98,0.00275731970057293,0.0293791607862215,"JAK2",NA
CDN2B,"ab0490","CDN2B_HUMAN","P42772",1.25,9.77,0.000154146876752172,0.00295637483623639,"CDKN2B","MTS2"
MUC1,"ab1087","MUC1_HUMAN","P15941",1.25,13.07,0.0030240165131986,0.030440652414629,"MUC1","PUM"
SOX9,"ab1162","SOX9_HUMAN","P48436",1.23,12.18,1.55816645841865e-12,2.83897928723877e-10,"SOX9",NA
NCOR1,"ab1269","NCOR1_HUMAN","O75376",1.22,11.31,4.11443734982082e-13,9.37063106421692e-11,"NCOR1","KIAA1047"
SF3B4,"ab0743","SF3B4_HUMAN","Q15427",1.18,10.89,1.94632927464692e-08,2.08600702259217e-06,"SF3B4","SAP49"
MIA,"ab2702","MIA_HUMAN","Q16674",1.15,13.26,0.000862836273209079,0.0115594683072569,"MIA",NA
VEGF165, VEGF121,"ab2469",NA,"P15692",1.13,10.21,6.28549373855859e-08,5.20553163256989e-06,"VEGFA","VEGF"
IL17,"ab2717","IL17_HUMAN","Q16552",1.12,13.5,0.000638350316453529,0.00894672520444868,"IL17A","CTLA8 IL17"
PRKDC,"ab1124","PRKDC_HUMAN","P78527",1.11,12.14,7.38136336612699e-16,3.36221101327084e-13,"PRKDC","HYRC HYRC1"
MPRI,"ab0484","MPRI_HUMAN","P11717",1.09,8.8,9.93715884589659e-05,0.00213005922555572,"IGF2R","MPRI"
MPRI,"ab1490","MPRI_HUMAN","P11717",1.08,12.48,7.7524819391716e-15,2.82500441863413e-12,"IGF2R","MPRI"
RGMA,"ab2023","RGMA_HUMAN","Q96B86",1.07,12.07,1.30937993929394e-13,3.40812892770508e-11,"RGMA","RGM"
VEGFA,"ab1603","VEGFA_HUMAN","P15692",1.07,10.48,3.40711569750451e-05,0.000899676058094668,"VEGFA","VEGF"
CCD50,"ab1051","CCD50_HUMAN","Q8IVM0",1.05,14.82,6.77237191372072e-08,5.23699653529882e-06,"CCDC50","C3orf6"
MMP7,"ab1845","MMP7_HUMAN","P09237",1.04,11.19,5.92309550650835e-08,5.13899048231343e-06,"MMP7","MPSL1 PUMP1"
PIR,"ab0873","PIR_HUMAN","O00625",1.04,10.21,1.14247057220836e-06,5.33738816041957e-05,"PIR",NA
ECHM,"ab0593","ECHM_HUMAN","P30084",1.03,14.25,8.78929035212544e-08,6.24246362920969e-06,"ECHS1",NA
BCL2,"ab0984","BCL2_HUMAN","P10415",1.03,10.59,0.00205657200663545,0.0228480133907914,"BCL2",NA
CCNB1,"ab1233","CCNB1_HUMAN","P14635",1.02,9.99,3.21956929632386e-06,0.000125338932783682,"CCNB1","CCNB"
ARHG2,"ab0032","ARHG2_HUMAN","Q92974",1,6.71,0.0025522978816475,0.0276802782164389,"ARHGEF2","KIAA0651 LFP40"
JUN,"ab1107","JUN_HUMAN","P05412",0.97,9.77,6.89834889391721e-08,5.23699653529882e-06,"JUN",NA
PDCD2,"ab1050","PDCD2_HUMAN","Q16342",0.97,9.85,2.52508436703695e-07,1.53356790558044e-05,"PDCD2","RP8 ZMYND7"
COIA1 (endostatin),"ab2815","COIA1_HUMAN","P39060",0.96,10.33,3.31306335740753e-11,5.48763767017865e-09,"COL18A1",NA
BASI,"ab1486","BASI_HUMAN","P35613",0.96,14.76,1.16055739957852e-07,7.83161326678543e-06,"BSG",NA
PPIA,"ab0998","PPIA_HUMAN","P62937",0.96,11.94,3.44641282735536e-06,0.00013082008690503,"PPIA","CYPA"
ADAM9,"ab1924","ADAM9_HUMAN","Q13443",0.95,11.44,3.51100855426455e-14,1.06617626431167e-11,"ADAM9","KIAA0021 MCMP MDC9 MLTNG"
CXCR5,"ab1059","CXCR5_HUMAN","P32302",0.93,14.09,8.65728234032863e-07,4.38154678446632e-05,"CXCR5","BLR1 MDR15"
TIA1,"ab0470","TIA1_HUMAN","P31483",0.93,12.53,1.21945116453577e-05,0.000389796495049856,"TIA1",NA
CD14,"ab2267","CD14_HUMAN","P08571",0.93,13.39,0.0047982291938127,0.0412376112788997,"CD14",NA
AFAD,"ab0819","AFAD_HUMAN","P55196",0.92,9.6,1.14103415278833e-05,0.000371243611853632,"AFDN","AF6 MLLT4"
1433Z,"ab2089","1433Z_HUMAN","P63104",0.92,10.38,1.52949212325672e-05,0.000472327906537923,"YWHAZ",NA
TSP2,"ab0694","TSP2_HUMAN","P35442",0.92,12.23,0.00402414198122468,0.0366599334489568,"THBS2","TSP2"
LG3BP,"ab2699","LG3BP_HUMAN","Q08380",0.91,11.41,9.90257221321021e-07,4.87634772228892e-05,"LGALS3BP","M2BP"
K1C14,"ab1331","K1C14_HUMAN","P02533",0.9,13.53,0.000440442356383446,0.00680072858754779,"KRT14",NA
TOP1,"ab1298","TOP1_HUMAN","P11387",0.89,12.95,8.40885611311949e-07,4.3774102394582e-05,"TOP1",NA
CEAM5,8,"ab1634",NA,"P06731",0.88,14.25,0.000873158255551798,0.0116123674570465,"CEACAM5","CEA"
BASI,"ab1910","BASI_HUMAN","P35613",0.85,14.74,3.69004454903594e-09,4.80232940595963e-07,"BSG",NA
SPS2L,"ab0571","SPS2L_HUMAN","Q9NUQ6",0.85,8.88,1.8897243295781e-05,0.000546520274363698,"SPATS2L","DNAPTP6"
PHB,"ab1174","PHB_HUMAN","P35232",0.85,9.27,0.000349117899607273,0.00562913993880045,"PHB",NA
FGF23,"ab2215","FGF23_HUMAN","Q9GZV9",0.84,9.98,5.90112160360347e-05,0.00137844148227763,"FGF23","HYPF"
IGF1R,"ab1995","IGF1R_HUMAN","P08069",0.83,12.1,4.70206552521309e-05,0.00114228845159177,"IGF1R",NA
DKK1,"ab1094","DKK1_HUMAN","O94907",0.83,9.38,0.000193496891886235,0.0035611246163305,"DKK1",NA
ONCM,"ab1885","ONCM_HUMAN","P13725",0.83,11.77,0.00438434953992846,0.0384446676215099,"OSM",NA
NUP88,"ab0712","NUP88_HUMAN","Q99567",0.81,9.77,0.00288721892602349,0.0297204117695752,"NUP88",NA
CATL1,"ab1205","CATL1_HUMAN","P07711",0.81,9.8,0.00357166022191561,0.0340710205462317,"CTSL","CTSL1"
ICOS,"ab2742","ICOS_HUMAN","Q9Y6W8",0.8,12.96,0.000537954572426833,0.00777899389652134,"ICOS","AILIM"
SC16A,"ab0572","SC16A_HUMAN","O15027",0.78,9.8,3.48235757087378e-05,0.000906407927733148,"SEC16A","KIAA0310 SEC16 SEC16L"
IL9,"ab2252","IL9_HUMAN","P15248",0.78,7.9,0.00161137667067403,0.0189263751496697,"IL9",NA
CCL28,"ab1878","CCL28_HUMAN","Q9NRJ3",0.78,12.9,0.00398120454729298,0.0366599334489568,"CCL28","SCYA28"
B2MG,"ab0525","B2MG_HUMAN","P61769",0.77,8.93,0.000958426944373283,0.0123847793804831,"B2M",NA
PGAM5,"ab0034","PGAM5_HUMAN","Q96HS1",0.76,11.32,0.000229467546590536,0.00405912495036852,"PGAM5",NA
IL20,"ab1722","IL20_HUMAN","Q9NYY1",0.75,11.33,3.23322164699947e-06,0.000125338932783682,"IL20","ZCYTO10"
BGLR,"ab1005","BGLR_HUMAN","P08236",0.75,11.37,2.32114086732673e-05,0.00065063364004143,"GUSB",NA
CTGF,"ab0640","CTGF_HUMAN","P29279",0.75,11.16,0.00169791879519308,0.0197045098397566,"CTGF","CCN2 HCS24 IGFBP8"
PGK1,"ab1035","PGK1_HUMAN","P00558",0.74,10.31,1.04552383494173e-05,0.000346353532229789,"PGK1","PGKA"
PDIA6,"ab0578","PDIA6_HUMAN","Q15084",0.74,11.49,0.000135949257711787,0.00275221719500973,"PDIA6","ERP5 P5 TXNDC7"
MIS,"ab2816","MIS_HUMAN","P03971",0.73,12.05,0.000636611180321202,0.00894672520444868,"AMH","MIF"
IL17C,"ab2403","IL17C_HUMAN","Q9P0M4",0.73,12.23,0.00413192931869327,0.0370855922101435,"IL17C",NA
IL12B,"ab1667","IL12B_HUMAN","P29460",0.72,11.38,1.0083902689773e-05,0.000340238346310489,"IL12B","NKSF2"
TFR1,"ab1472","TFR1_HUMAN","P02786",0.71,11.84,0.00463564760950417,0.0400291466564767,"TFRC",NA
IL3RB,"ab1551","IL3RB_HUMAN","P32927",0.7,9.19,8.15861172243719e-05,0.00181280372661958,"CSF2RB","IL3RB IL5RB"
CDK4,"ab1236","CDK4_HUMAN","P11802",0.69,9.63,1.43490567302492e-06,6.22475746726523e-05,"CDK4",NA
FRS2,"ab2270","FRS2_HUMAN","Q8WU20",0.69,10.58,1.71359513088487e-05,0.000511831201388891,"FRS2",NA
RBM42,"ab0107","RBM42_HUMAN","Q9BTD8",0.69,10.33,0.000175048003152946,0.00325446389535374,"RBM42",NA
IL12A,"ab1088","IL12A_HUMAN","P29459",0.69,10.6,0.00155840742533616,0.0185029662858278,"IL12A","NKSF1"
FILA,"ab1199","FILA_HUMAN","P20930",0.68,8.74,0.000295194638683619,0.00493435441909682,"FLG",NA
REQU,"ab1350","REQU_HUMAN","Q92785",0.68,11.26,0.000889414922026904,0.011660556179006,"DPF2","BAF45D REQ UBID4"
CD20,"ab1408","CD20_HUMAN","P11836",0.67,10.33,1.22897955933562e-06,5.59800189277375e-05,"MS4A1","CD20"
S35A2,"ab0801","S35A2_HUMAN","P78381",0.67,8.21,0.0034578604064157,0.0335327840888034,"SLC35A2","UGALT UGT UGTL"
SLAF8,"ab2129","SLAF8_HUMAN","Q9P0V8",0.67,14.09,0.00384873441933862,0.0357775209797702,"SLAMF8","BLAME"
GELS,"ab0442","GELS_HUMAN","P06396",0.66,10.48,4.90560735966157e-06,0.000178760332186068,"GSN",NA
RSPO1,"ab2675","RSPO1_HUMAN","Q2MKA7",0.66,10.54,0.005594334579443,0.0463312618352052,"RSPO1",NA
IFI6,"ab1063","IFI6_HUMAN","P09912",0.65,10.33,0.000142184119788251,0.00281586376363253,"IFI6","G1P3"
OTUB1,"ab0026","OTUB1_HUMAN","Q96FW1",0.65,14.51,0.000421735054384342,0.00665410265870105,"OTUB1","OTB1 OTU1"
JAK3,"ab1149","JAK3_HUMAN","P52333",0.65,13.62,0.000456992447676514,0.00699697680392108,"JAK3",NA
IL13_MOUSE,"ab1323","IL13_MOUSE","P20109",0.65,9.85,0.000840560982563118,0.0113444600757778,"Il13","Il-13"
IF2A,"ab0699","IF2A_HUMAN","P05198",0.65,9.46,0.00401488173019113,0.0366599334489568,"EIF2S1","EIF2A"
GNPI1,"ab1316","GNPI1_HUMAN","P46926",0.64,10.85,1.55680259225731e-06,6.44657800702915e-05,"GNPDA1","GNPI HLN KIAA0060"
IL1A,"ab0497","IL1A_HUMAN","P01583",0.64,9.23,0.000381532684768355,0.00609782940042054,"IL1A","IL1F1"
CSF2,"ab1053","CSF2_HUMAN","P04141",0.64,10.45,0.00203683151144705,0.0227675276923713,"CSF2","GMCSF"
CCL2,"ab0524","CCL2_HUMAN","P13500",0.63,9.88,3.55935451436666e-07,2.02660747661751e-05,"CCL2","MCP1 SCYA2"
GATA4,"ab0120","GATA4_HUMAN","P43694",0.63,8.68,0.000275506231576526,0.00469133041058347,"GATA4",NA
CLD10,"ab0746","CLD10_HUMAN","P78369",0.63,10.29,0.000662743868396643,0.00914787369862639,"CLDN10",NA
MTHR,"ab0670","MTHR_HUMAN","P42898",0.62,13.09,0.000434721852557251,0.00676977107144711,"MTHFR",NA
TPM2,"ab1078","TPM2_HUMAN","P07951",0.62,9.62,0.0054237264413275,0.0453304108995353,"TPM2","TMSB"
SH3R3,"ab0761","SH3R3_HUMAN","Q8TEJ3",0.62,8.83,0.00582013041721686,0.0475528144402203,"SH3RF3","POSH2 SH3MD4"
CD276,"ab2437","CD276_HUMAN","Q5ZPR3",0.61,13.45,9.81285174219201e-05,0.00212845427074689,"CD276","B7H3"
TSN6,"ab1200","TSN6_HUMAN","O43657",0.61,8.58,0.000127866539539442,0.00263591461847083,"TSPAN6","TM4SF6"
PCGF2,"ab0111","PCGF2_HUMAN","P35227",0.61,9.82,0.00230832887839058,0.0251842827330996,"PCGF2","MEL18 RNF110 ZNF144"
EP300,"ab0740","EP300_HUMAN","Q09472",0.61,8.32,0.00346178557820478,0.0335327840888034,"EP300","P300"
NRP1,"ab1781","NRP1_HUMAN","O14786",0.6,11.7,4.80930873773977e-05,0.00115296848949498,"NRP1","NRP VEGF165R"
PTPRS,"ab0035","PTPRS_HUMAN","Q13332",0.6,9.34,0.000222047420097771,0.00396637646488371,"PTPRS",NA
REL3,"ab2803","REL3_HUMAN","Q8WXF3",0.6,9.65,0.00100247537708049,0.0126840981738935,"RLN3","INSL7 RXN3 ZINS4"
LIFR,"ab0731","LIFR_HUMAN","P42702",0.59,8.67,0.000477504245941002,0.00715042742255161,"LIFR",NA
CD81,"ab1572","CD81_HUMAN","P60033",0.59,11.94,0.00184792126298639,0.0209612099397166,"CD81","TAPA1 TSPAN28"
MCP,"ab1446","MCP_HUMAN","P15529",0.58,10.4,1.84552824332553e-05,0.000542347170861149,"CD46","MCP MIC10"
CCL16,"ab1763","CCL16_HUMAN","O15467",0.58,10.21,0.000625649453583117,0.00892238014784439,"CCL16","ILINCK NCC4 SCYA16"
NUCB2,"ab2071","NUCB2_HUMAN","P80303",0.57,12.09,0.000332054121444957,0.00544146702921478,"NUCB2","NEFA"
AURKB,"ab1071","AURKB_HUMAN","Q96GD4",0.57,10.07,0.00148008444027287,0.0178590321203786,"AURKB","AIK2 AIM1 AIRK2 ARK2 STK1 STK12 STK5"
UBE2T,"ab0014","UBE2T_HUMAN","Q9NPD8",0.57,13.67,0.00562498010057039,0.0463742703313993,"UBE2T",NA
KS6A2,"ab0024","KS6A2_HUMAN","Q15349",0.56,10.77,4.15975985597921e-06,0.000154675152195799,"RPS6KA2","MAPKAPK1C RSK3"
SORL,"ab0522","SORL_HUMAN","Q92673",0.56,11.92,0.000326184536777286,0.00540280205462014,"SORL1","C11orf32"
UPAR,"ab0802","UPAR_HUMAN","Q03405",0.56,9.11,0.00349840657166687,0.0335478777556686,"PLAUR","MO3 UPAR"
BAX,"ab0704","BAX_HUMAN","Q07812",0.56,9.19,0.00487412679594479,0.0415239573850004,"BAX","BCL2L4"
TN13B,"ab1711","TN13B_HUMAN","Q9Y275",0.55,11.87,6.03744099569021e-05,0.00139243259419589,"TNFSF13B","BAFF BLYS TALL1 TNFSF20 ZTNF4"
CASPA,"ab0489","CASPA_HUMAN","Q92851",0.55,9.91,0.000496577020511764,0.00724643661067936,"CASP10","MCH4"
TMED2,"ab1322","TMED2_HUMAN","Q15363",0.55,10.1,0.00185222546668188,0.0209612099397166,"TMED2","RNP24"
IL12A,"ab0214","IL12A_HUMAN","P29459",0.54,10.15,5.83405924931762e-06,0.000204416460620321,"IL12A","NKSF1"
IgE,"ab1592",NA,NA,0.54,11.08,1.27008397671185e-05,0.000398981552684308,NA,NA
IL6RA,"ab1706","IL6RA_HUMAN","P08887",0.54,11.35,0.00218067779808228,0.0240799693824601,"IL6R",NA
DNLI3,"ab0818","DNLI3_HUMAN","P49916",0.54,9.33,0.00361500687464298,0.0342071610751883,"LIG3",NA
XPO1,"ab0781","XPO1_HUMAN","O14980",0.54,8.61,0.00596554633880821,0.0480939178287989,"XPO1","CRM1"
IL16,"ab1009","IL16_HUMAN","Q14005",0.53,9.78,0.000196153196054445,0.00357391123211198,"IL16",NA
MAD4,"ab0506","MAD4_HUMAN","Q14582",0.53,9.47,0.00139176573936462,0.0170187730008211,"MXD4","BHLHC12 MAD4"
TR10B,"ab1299","TR10B_HUMAN","O14763",0.53,10.8,0.00225085734291621,0.024705193245743,"TNFRSF10B","DR5 KILLER TRAILR2 TRICK2 ZTNFR9"
FOXP1,"ab1002","FOXP1_HUMAN","Q9H334",0.53,9.76,0.00274163955588777,0.0293791607862215,"FOXP1",NA
ZN658,"ab1155","ZN658_HUMAN","Q5TYW1",0.53,10.56,0.00282761967304574,0.0294395602530819,"ZNF658",NA
ACY1,"ab2821","ACY1_HUMAN","Q03154",0.52,11.72,0.000487423969096571,0.007220215217024,"ACY1",NA
MMP1,"ab0533","MMP1_HUMAN","P03956",0.51,10.59,0.000152400825551985,0.00295637483623639,"MMP1","CLG"
FGF1,"ab1055","FGF1_HUMAN","P05230",0.51,11.62,0.00347842820679684,0.0335327840888034,"FGF1","FGFA"
CD86,"ab1477","CD86_HUMAN","P42081",-0.51,10.1,4.69512827009692e-05,0.00114228845159177,"CD86","CD28LG2"
IL2RB,"ab1575","IL2RB_HUMAN","P14784",-0.54,10.36,3.72266667231073e-05,0.000955309672809881,"IL2RB","IL15RB"
TFF2,"ab1895","TFF2_HUMAN","Q03403",-0.57,8.9,2.63503855721217e-05,0.00071657317182695,"TFF2","SML1"
NTF4,"ab1516","NTF4_HUMAN","P34130",-0.58,11.61,0.00042364210121258,0.00665410265870105,"NTF4","NTF5"
CEAM8,"ab1577","CEAM8_HUMAN","P31997",-0.59,8.93,0.00132839948023551,0.0164649241699938,"CEACAM8","CGM6"
GAS6,"ab0068","GAS6_HUMAN","Q14393",-0.59,11.29,0.00277745697000053,0.0293943734972072,"GAS6","AXLLG"
VDR,"ab1080","VDR_HUMAN","P11473",-0.61,12.71,0.00547285248122542,0.0455321334282773,"VDR","NR1I1"
TNR1A,"ab1610","TNR1A_HUMAN","P19438",-0.66,9.02,0.00453448489027438,0.0393420546194281,"TNFRSF1A","TNFAR TNFR1"
VTCN1,"ab1131","VTCN1_HUMAN","Q7Z7D3",-0.67,9.49,0.000461896710626258,0.00701313172300869,"VTCN1","B7H4"
TFPI1,"ab2395","TFPI1_HUMAN","P10646",-0.67,8.84,0.00422309766309435,0.0377180585399898,"TFPI","LACI TFPI1"
ICAM1,"ab1454","ICAM1_HUMAN","P05362",-0.68,11.05,5.00403639816791e-05,0.00118407198928077,"ICAM1",NA
MRPP3,"ab1266","MRPP3_HUMAN","O15091",-0.69,11.11,0.000270591442674654,0.00465110951465301,"KIAA0391","MRPP3"
PYRG1,"ab0085","PYRG1_HUMAN","P17812",-0.75,10.48,0.000128757629552088,0.00263591461847083,"CTPS1","CTPS"
IL2RB,"ab0875","IL2RB_HUMAN","P14784",-0.77,10.56,6.29193848343281e-05,0.00141529776750797,"IL2RB","IL15RB"
IBP1,"ab2347","IBP1_HUMAN","P08833",-0.79,9.37,0.00144742196088412,0.0175813520848724,"IGFBP1","IBP1"
GRN,"ab2704","GRN_HUMAN","P28799",-0.8,12.37,3.93294388656784e-05,0.000995253300184249,"GRN",NA
DAF,"ab1457","DAF_HUMAN","P08174",-0.81,8.43,1.80790926248186e-08,2.05875667265122e-06,"CD55","CR DAF"
IL6,"ab0192","IL6_HUMAN","P05231",-0.81,12.27,3.31424419551895e-05,0.000888022488858166,"IL6","IFNB2"
PDCD1,"ab0974","PDCD1_HUMAN","Q15116",-0.81,10.14,0.00179885451863824,0.0206132888865338,"PDCD1","PD1"
IFIT2,"ab0084","IFIT2_HUMAN","P09913",-0.81,10.59,0.00594713730917066,0.0480939178287989,"IFIT2","CIG-42 G10P2 IFI54 ISG54"
CCL17,"ab2448","CCL17_HUMAN","Q92583",-0.82,8.62,0.000159807671918885,0.00303301643996051,"CCL17","SCYA17 TARC"
BDNF,"ab1502","BDNF_HUMAN","P23560",-0.82,11.89,0.000673780915587656,0.00923029194135872,"BDNF",NA
K2C8,"ab0072","K2C8_HUMAN","P05787",-0.82,12.36,0.0027280776251395,0.0293791607862215,"KRT8","CYK8"
IL18,"ab1511","IL18_HUMAN","Q14116",-0.88,10.82,3.30833552040277e-08,3.17251964114413e-06,"IL18","IGIF IL1F4"
PIM2,"ab1022","PIM2_HUMAN","Q9P1W9",-0.88,12.29,0.000125530119188032,0.00263591461847083,"PIM2",NA
CCL22,"ab1600","CCL22_HUMAN","O00626",-0.88,8.67,0.00311658310936858,0.0310295870233309,"CCL22","MDC SCYA22"
GLPA,"ab1491","GLPA_HUMAN","P02724",-0.89,13.23,0.000334491935934169,0.00544146702921478,"GYPA","GPA"
RENI,"ab2133","RENI_HUMAN","P00797",-0.9,8.79,0.000247748702930177,0.00434036669941138,"REN",NA
HAVR1,"ab2781","HAVR1_HUMAN","Q96D42",-0.9,8.37,0.000652684205470662,0.00907779101043929,"HAVCR1","KIM1 TIM1 TIMD1"
MAD4,"ab0066","MAD4_HUMAN","Q14582",-0.93,10.45,9.54168619588599e-05,0.00209457256010895,"MXD4","BHLHC12 MAD4"
SDC1,"ab1576","SDC1_HUMAN","P18827",-0.93,13.12,0.000714261832339132,0.00971182879493954,"SDC1","SDC"
AGRP,"ab1843","AGRP_HUMAN","O00253",-0.93,9.38,0.000980734955264331,0.0125837963978283,"AGRP","AGRT ART"
LEP,"ab2340","LEP_HUMAN","P41159",-0.94,8.19,0.00280403951616541,0.0293943734972072,"LEP","OB OBS"
MLP3B,"ab0078","MLP3B_HUMAN","Q9GZQ8",-0.95,10.39,2.04182993825911e-06,8.26714255001799e-05,"MAP1LC3B","MAP1ALC3"
B3GA1,"ab1568","B3GA1_HUMAN","Q9P2W7",-0.95,12.74,5.1781228811787e-06,0.000184990978225639,"B3GAT1","GLCATP"
CD33,"ab1562","CD33_HUMAN","P20138",-0.95,12.85,4.59784198144025e-05,0.00114228845159177,"CD33","SIGLEC3"
TNR8,"ab1423","TNR8_HUMAN","P28908",-0.96,10.73,4.36657501289033e-09,5.30393311565745e-07,"TNFRSF8","CD30 D1S166E"
ITAE,"ab1573","ITAE_HUMAN","P38570",-0.96,11.86,0.000217886515716187,0.00393058645183063,"ITGAE",NA
PCSK9,"ab2710","PCSK9_HUMAN","Q8NBP7",-0.97,8.45,2.45019723276358e-08,2.48014408783069e-06,"PCSK9","NARC1"
IL2,"ab1901","IL2_HUMAN","P60568",-0.97,15.63,1.57437427017852e-05,0.000478084986710877,"IL2",NA
NEP,"ab1029","NEP_HUMAN","P08473",-0.97,10.52,2.40897294872587e-05,0.000665022532208868,"MME","EPN"
CRLF2,"ab1498","CRLF2_HUMAN","Q9HC73",-0.98,11.19,1.42351655733409e-07,8.94361092228524e-06,"CRLF2","CRL2 ILXR TSLPR"
MELPH,"ab0077","MELPH_HUMAN","Q9BV36",-1.01,10.5,6.28352164615507e-07,3.46926558766501e-05,"MLPH","SLAC2A"
TSP3,"ab1170","TSP3_HUMAN","P49746",-1.01,12.64,0.000255330985025938,0.00443060052111676,"THBS3","TSP3"
PRTN3,"ab1501","PRTN3_HUMAN","P24158",-1.03,10.11,1.51848069113908e-06,6.43412050989627e-05,"PRTN3","MBN"
LYAM3,"ab1570","LYAM3_HUMAN","P16109",-1.06,12.78,0.000162424749065267,0.00305090611130841,"SELP","GMRP GRMP"
IL2,"ab1115","IL2_HUMAN","P60568",-1.09,15.41,0.00189032811477909,0.0212603569452315,"IL2",NA
TNR14,"ab1765","TNR14_HUMAN","Q92956",-1.1,10.73,1.07339095463352e-06,5.14662715616386e-05,"TNFRSF14","HVEA HVEM"
BDNF,"ab2106","BDNF_HUMAN","P23560",-1.11,10.06,0.000140556146457355,0.00281421207522308,"BDNF",NA
AKA12,"ab0067","AKA12_HUMAN","Q02952",-1.12,10.45,2.94234261480961e-07,1.72933814328487e-05,"AKAP12","AKAP250"
IL10,"ab1684","IL10_HUMAN","P22301",-1.12,11.15,0.00426546117495048,0.0379105866378525,"IL10",NA
TRFE,"ab1300","TRFE_HUMAN","P02787",-1.13,15.22,0.00109282439549736,0.013731903783422,"TF",NA
PERM,"ab1514","PERM_HUMAN","P05164",-1.19,10.3,0.000918986612794553,0.011959954346512,"MPO",NA
GPX4,"ab0495","GPX4_HUMAN","P36969",-1.27,11.93,0.00125340432552864,0.0156417991857068,"GPX4",NA
1C01,"ab0754","1C01_HUMAN","P30499",-1.27,11.81,0.00280714653595722,0.0293943734972072,"HLA-C","HLAC"
DRA,"ab1581","DRA_HUMAN","P01903",-1.31,11.52,0.00487712781580137,0.0415239573850004,"HLA-DRA","HLA-DRA1"
IL15,"ab1510","IL15_HUMAN","P40933",-1.31,13.62,0.00492424587796631,0.0417301208821145,"IL15",NA
CALB1,"ab1911","CALB1_HUMAN","P05937",-1.57,11.48,8.90801615584259e-08,6.24246362920969e-06,"CALB1","CAB27"
DLK1,"ab1801","DLK1_HUMAN","P80370",-1.78,10.7,6.65088034886656e-06,0.000228639698030847,"DLK1","DLK"
