# Supplementary material for: Parkinson's Disease Phenotypes in Patient Neuronal Cultures and Brain Organoids Improved by 2‐Hydroxypropyl‐β‐Cyclodextrin Treatment
Source: Mov Disord. 2021 Oct 12;37(1):80–94. doi: 10.1002/mds.28810 (PMC9291890; doi:10.1002/mds.28810)
Supplement: Supplementary file 11 — Table S2. Differentially expressed proteins of Patient versus Control derived organoids at day 10 of differentiation in untreated conditions. [file MDS-37-80-s012.xlsx]

## Sheet: TableS2_diff_expr_proteins_Untr
Protein,"AntibodyID","Uniprot-Entry-Name","UniprotID","logFC","AveExp","P-Value","adj.P.Val","HGNC","HGNC.alternatives"
TRI22,"ab0514","TRI22_HUMAN","Q8IYM9",2.14,9.68,1.19319168654737e-07,4.6255218146581e-06,"TRIM22","RNF94 STAF50"
CD14,"ab2267","CD14_HUMAN","P08571",1.98,13.39,1.05570094021686e-08,5.65731503845622e-07,"CD14",NA
CHST4,"ab0623","CHST4_HUMAN","Q8NCG5",1.94,7.76,1.56070251064843e-06,4.37476919138684e-05,"CHST4",NA
CNTN2,"ab2731","CNTN2_HUMAN","Q02246",1.93,11.35,6.56914352330772e-17,5.40244302673302e-14,"CNTN2","AXT TAG1 TAX1"
VCAM1,"ab0803","VCAM1_HUMAN","P19320",1.8,9.76,5.43403168986307e-07,1.7070354722294e-05,"VCAM1",NA
TNFA,"ab0207","TNFA_HUMAN","P01375",1.74,7.04,0.0086659393990275,0.0448560840483753,"TNF","TNFA TNFSF2"
CKS2,"ab0877","CKS2_HUMAN","P33552",1.73,12.88,5.83622935425399e-05,0.000924661728995719,"CKS2",NA
RL18,"ab1280","RL18_HUMAN","Q07020",1.71,10.64,2.70080111016435e-08,1.32996206019444e-06,"RPL18",NA
FUS,"ab0836","FUS_HUMAN","P35637",1.62,10.18,4.46461227177386e-05,0.000753196625849256,"FUS","TLS"
HNRPF,"ab0555","HNRPF_HUMAN","P52597",1.59,12.49,2.39736772438063e-05,0.000436800399382152,"HNRNPF","HNRPF"
ACVL1,"ab2786","ACVL1_HUMAN","P37023",1.53,12.04,0.00367137322192447,0.0244132920085635,"ACVRL1","ACVRLK1 ALK1"
TNF10_MOUSE,"ab1223","TNF10_MOUSE","P50592",1.49,13.89,8.85543612552559e-05,0.00126051598599278,"Tnfsf10","Trail"
SAP,"ab2787","SAP_HUMAN","P07602",1.49,11.91,0.00149038434573823,0.01299272860256,"PSAP","GLBA SAP1"
HMGB1,"ab0690","HMGB1_HUMAN","P09429",1.47,9.79,4.79770226439962e-07,1.53358132030458e-05,"HMGB1","HMG1"
BMF,"ab1040","BMF_HUMAN","Q96LC9",1.43,12.63,0.00347128372730866,0.0234445708275863,"BMF",NA
VEGFA,"ab0205","VEGFA_HUMAN","P15692",1.43,6.88,0.00372030785466564,0.0246487305861847,"VEGFA","VEGF"
VEGF165, VEGF121,"ab2469",NA,"P15692",1.4,10.21,6.55363251143315e-11,6.28458865043747e-09,"VEGFA","VEGF"
VEGFC,"ab1615","VEGFC_HUMAN","P49767",1.4,7.88,0.00595038703463524,0.0343088771427386,"VEGFC",NA
VEGFD,"ab1848","VEGFD_HUMAN","O43915",1.39,10.14,1.30899795433391e-05,0.000264999363644043,"VEGFD","FIGF"
SPB5,"ab1320","SPB5_HUMAN","P36952",1.37,13.15,0.00573931095057929,0.0336238731574131,"SERPINB5","PI5"
MUC3A,"ab0672","MUC3A_HUMAN","Q02505",1.36,11.29,0.0035349428698354,0.0237662948665687,"MUC3A","MUC3"
VEGFA,"ab1603","VEGFA_HUMAN","P15692",1.34,10.48,3.32785540891269e-07,1.16602933750749e-05,"VEGFA","VEGF"
CR2,"ab0988","CR2_HUMAN","P20023",1.33,10.78,0.00663938830487865,0.0373363132453361,"CR2","C3DR"
CASP8,"ab1097","CASP8_HUMAN","Q14790",1.32,8.5,0.000465119638805601,0.00516736574331588,"CASP8","MCH5"
TPM2,"ab1078","TPM2_HUMAN","P07951",1.31,9.62,2.6104236629147e-08,1.3211644205085e-06,"TPM2","TMSB"
JAK3,"ab1149","JAK3_HUMAN","P52333",1.3,13.62,4.6299525542459e-11,4.68654086324224e-09,"JAK3",NA
CD47,"ab2015","CD47_HUMAN","Q08722",1.3,12.96,0.00802664658368498,0.0428066850635413,"CD47","MER6"
ANGT,"ab0528","ANGT_HUMAN","P01019",1.29,7.21,0.00100527222663101,0.00964003156274577,"AGT","SERPINA8"
MX2,"ab1268","MX2_HUMAN","P20592",1.28,9.12,0.00167112708343547,0.0140962664167566,"MX2",NA
SF3B3,"ab0727","SF3B3_HUMAN","Q15393",1.28,12.51,0.00255698736723826,0.0190156366657474,"SF3B3","KIAA0017 SAP130"
CADH5,"ab1231","CADH5_HUMAN","P33151",1.28,11.52,0.00282313644567229,0.0203099256257614,"CDH5",NA
LG3BP,"ab2699","LG3BP_HUMAN","Q08380",1.24,11.41,9.02391855332202e-11,7.82932362102511e-09,"LGALS3BP","M2BP"
MMP9,"ab1161","MMP9_HUMAN","P14780",1.24,11.62,9.04544601737598e-05,0.00127758160028365,"MMP9","CLG4B"
TEP1,"ab0511","TEP1_HUMAN","Q99973",1.24,9.5,0.00260290858313587,0.0192004025849132,"TEP1","TLP1 TP1"
GSTP1,"ab1091","GSTP1_HUMAN","P09211",1.22,12.8,0.004142466815764,0.0266698746937174,"GSTP1","FAEES3 GST3"
TOP1,"ab1298","TOP1_HUMAN","P11387",1.2,12.95,1.39722182244134e-10,1.06072423353672e-08,"TOP1",NA
PIR,"ab0873","PIR_HUMAN","O00625",1.19,10.21,3.93333809822081e-08,1.78010063631508e-06,"PIR",NA
SCRB2,"ab2146","SCRB2_HUMAN","Q14108",1.19,9.56,5.60042187242428e-07,1.72948621212831e-05,"SCARB2","CD36L2 LIMP2 LIMPII"
BDNF,"ab2677","BDNF_HUMAN","P23560",1.18,12.7,0.0091172484857329,0.0465311673417517,"BDNF",NA
FUT8,"ab1003","FUT8_HUMAN","Q9BYC5",1.17,10.55,0.00219951925515397,0.0172738107021144,"FUT8",NA
NUP88,"ab0712","NUP88_HUMAN","Q99567",1.16,9.77,2.88955400965545e-05,0.000511142466562353,"NUP88",NA
CSF1R,"ab1925","CSF1R_HUMAN","P07333",1.15,12.98,0.00474239241589301,0.0297953068336451,"CSF1R","FMS"
PHB,"ab1174","PHB_HUMAN","P35232",1.14,9.27,2.19139422547552e-06,5.87164746884766e-05,"PHB",NA
IBP5,"ab0475","IBP5_HUMAN","P24593",1.12,10.66,3.15284820351524e-07,1.12637047584407e-05,"IGFBP5","IBP5"
TBB5,"ab0515","TBB5_HUMAN","P07437",1.11,13.79,3.62235676437199e-06,9.04100551326816e-05,"TUBB","TUBB5"
SLAF1,"ab2132","SLAF1_HUMAN","Q13291",1.11,10.23,0.00366432456677869,0.0244132920085635,"SLAMF1","SLAM"
TLR3,"ab2700","TLR3_HUMAN","O15455",1.1,14.85,0.00347422289980697,0.0234445708275863,"TLR3",NA
TIA1,"ab0470","TIA1_HUMAN","P31483",1.09,12.53,4.368645479977e-07,1.42137001152109e-05,"TIA1",NA
FGF23,"ab2215","FGF23_HUMAN","Q9GZV9",1.08,9.98,3.44926328613708e-07,1.18576560515882e-05,"FGF23","HYPF"
PRTN3,"ab1856","PRTN3_HUMAN","P24158",1.08,11.14,0.00441741289418954,0.0280436456209524,"PRTN3","MBN"
IRF4,"ab1010","IRF4_HUMAN","Q15306",1.08,13.34,0.00963276115252995,0.0484831238119049,"IRF4","MUM1"
HSPB1,"ab2305","HSPB1_HUMAN","P04792",1.07,11.61,8.8953507575187e-17,5.40244302673302e-14,"HSPB1","HSP27 HSP28"
NGAL,"ab0161","NGAL_HUMAN","P80188",1.06,7.97,0.00514045806809035,0.0312159625867571,"LCN2","HNL NGAL"
IBP2,"ab1835","IBP2_HUMAN","P18065",1.05,11.19,0.00392636868505426,0.0258261507009706,"IGFBP2","BP2 IBP2"
PGH2,"ab0643","PGH2_HUMAN","P35354",1.03,10.3,7.6934909992494e-05,0.00115847442980433,"PTGS2","COX2"
TP4A2,"ab0030","TP4A2_HUMAN","Q12974",1.03,6.79,0.00126600235785149,0.0114257447094383,"PTP4A2","PRL2 PTPCAAX2"
CYTL1,"ab1670","CYTL1_HUMAN","Q9NRR1",1.03,12.85,0.00323207246017515,0.0224764733680882,"CYTL1","C4orf4"
BASI,"ab1910","BASI_HUMAN","P35613",1.02,14.74,5.35263385340936e-12,7.50192221608604e-10,"BSG",NA
CYR61,"ab2762","CYR61_HUMAN","O00622",1.02,9.08,0.0004550167526278,0.00509219534277706,"CYR61","CCN1 GIG1 IGFBP10"
DAB2,"ab0123","DAB2_HUMAN","P98082",1.01,8.85,0.000107167401534055,0.00145715675817201,"DAB2","DOC2"
IMA1,"ab0705","IMA1_HUMAN","P52292",1.01,7.89,0.00602526338551204,0.0344138867975014,"KPNA2","RCH1 SRP1"
TRXR1,"ab0837","TRXR1_HUMAN","Q16881",0.99,11.06,8.63266858849539e-06,0.000187246692479031,"TXNRD1","GRIM12 KDRF"
ATRN,"ab2721","ATRN_HUMAN","O75882",0.99,9.63,1.13991551504174e-05,0.000238727134299545,"ATRN","KIAA0548 MGCA"
ZN593,"ab0767","ZN593_HUMAN","O00488",0.99,10.53,0.00013145608421398,0.0017482699666998,"ZNF593","ZT86"
Z385A,"ab0755","Z385A_HUMAN","Q96PM9",0.99,10.13,0.000161655370674011,0.00210382918120035,"ZNF385A","HZF RZF ZNF385"
VEGF165b,"ab2464",NA,"P15692",0.99,11.81,0.00336756737773911,0.0232126741525488,"VEGFA","VEGF"
SOX9,"ab1162","SOX9_HUMAN","P48436",0.98,12.18,5.72656551759705e-09,3.26056324158182e-07,"SOX9",NA
RIN1,"ab0130","RIN1_HUMAN","Q13671",0.98,13.97,0.00875569507687087,0.0451922845044156,"RIN1",NA
IL13,"ab1717","IL13_HUMAN","P35225",0.97,11.54,0.00040874772917904,0.00468388907273089,"IL13","NC30"
TSP2,"ab0694","TSP2_HUMAN","P35442",0.97,12.23,0.00243799840189701,0.0188221741027812,"THBS2","TSP2"
SFRP1,"ab1294","SFRP1_HUMAN","Q8N474",0.97,9.56,0.00547374980304047,0.0325636066803553,"SFRP1","FRP FRP1 SARP2"
DKK3,"ab0493","DKK3_HUMAN","Q9UBP4",0.96,10.97,1.5584952040442e-09,1.05169565250686e-07,"DKK3","REIC"
IL3RB,"ab1551","IL3RB_HUMAN","P32927",0.96,9.19,1.040998475311e-07,4.21488716003697e-06,"CSF2RB","IL3RB IL5RB"
IF2A,"ab0699","IF2A_HUMAN","P05198",0.96,9.46,3.00505925053816e-05,0.000526463264853897,"EIF2S1","EIF2A"
ZN124,"ab0538","ZN124_HUMAN","Q15973",0.96,8.05,0.000527612902694312,0.00562170005093004,"ZNF124",NA
B2CL2,"ab1228","B2CL2_HUMAN","Q92843",0.96,10.78,0.00404261031195641,0.0263058428156592,"BCL2L2","BCLW KIAA0271"
LRRF2 (splice var.),"ab2826",NA,"Q9Y608",0.96,9.52,0.00579885811478088,0.0337556533071271,"LRRFIP2",NA
ANXA2,"ab0619","ANXA2_HUMAN","P07355",0.96,9.97,0.00862782283085697,0.0448560840483753,"ANXA2","ANX2 ANX2L4 CAL1H LPC2D"
BASI,"ab1486","BASI_HUMAN","P35613",0.94,14.76,2.37497130224495e-07,8.6543954253806e-06,"BSG",NA
IFNG,"ab1648","IFNG_HUMAN","P01579",0.94,10.73,0.00848561815085101,0.0445556088497134,"IFNG",NA
MK,"ab2370","MK_HUMAN","P21741",0.93,10.68,0.000102358783386146,0.00140223837089893,"MDK","MK1 NEGF2"
SF3B4,"ab0743","SF3B4_HUMAN","Q15427",0.92,10.89,7.66257268750539e-06,0.000168207318513673,"SF3B4","SAP49"
UB2E1,"ab1301","UB2E1_HUMAN","P51965",0.91,10.27,7.17271695715158e-06,0.000161341855505311,"UBE2E1","UBCH6"
MAD1,"ab0824","MAD1_HUMAN","Q05195",0.91,8.86,1.94195252597973e-05,0.000372446052877375,"MXD1","MAD"
ERBB2,"ab0846","ERBB2_HUMAN","P04626",0.91,10.33,6.26217656712264e-05,0.000975186812418585,"ERBB2","HER2 MLN19 NEU NGL"
FGF7,"ab0706","FGF7_HUMAN","P21781",0.89,8.67,5.70282825165211e-05,0.000911452024079837,"FGF7","KGF"
STAT1,"ab1151","STAT1_HUMAN","P42224",0.89,13.56,8.48567849191965e-05,0.0012390909775776,"STAT1",NA
SGSM3,"ab0729","SGSM3_HUMAN","Q96HU1",0.89,9.2,0.0012667400830442,0.0114257447094383,"SGSM3","MAP RABGAPLP RUTBC3"
IGHA1,"ab0126","IGHA1_HUMAN","P01876",0.88,9.67,8.50089858381995e-05,0.0012390909775776,"IGHA1",NA
FCG2B,"ab1803","FCG2B_HUMAN","P31994",0.88,11.1,0.000849984966874536,0.00832619682605056,"FCGR2B","CD32 FCG2 IGFR2"
NTF4,"ab2237","NTF4_HUMAN","P34130",0.88,10.41,0.00520194514597287,0.0312159625867571,"NTF4","NTF5"
SRBP1,"ab0659","SRBP1_HUMAN","P36956",0.86,8.71,0.000380667398059867,0.00438972151433593,"SREBF1","BHLHD1 SREBP1"
CCL2,"ab2435","CCL2_HUMAN","P13500",0.86,10.12,0.000625804031108936,0.00651551396960275,"CCL2","MCP1 SCYA2"
BAX,"ab0704","BAX_HUMAN","Q07812",0.85,9.19,2.22232912122326e-05,0.000417431305038018,"BAX","BCL2L4"
DDR1,"ab2832","DDR1_HUMAN","Q08345",0.85,9.29,0.00166349381000534,0.0140962664167566,"DDR1","CAK EDDR1 NEP NTRK4 PTK3A RTK6 TRKE"
RLA0,"ab0808","RLA0_HUMAN","P05388",0.85,6.97,0.00199702971944733,0.0161715028837024,"RPLP0",NA
MPRI,"ab0484","MPRI_HUMAN","P11717",0.85,8.8,0.00218548731298464,0.0172731114006561,"IGF2R","MPRI"
IL21,"ab1325","IL21_HUMAN","Q9HBE4",0.85,9.88,0.00247253943834978,0.018968507360764,"IL21",NA
TSLP,"ab1661","TSLP_HUMAN","Q969D9",0.85,9.46,0.00316300202607026,0.0222446971817806,"TSLP",NA
VCAM1,"ab1792","VCAM1_HUMAN","P19320",0.85,9.62,0.00511507492157443,0.0312159625867571,"VCAM1",NA
ICOS,"ab2742","ICOS_HUMAN","Q9Y6W8",0.83,12.96,0.000339241424672285,0.00398772823066389,"ICOS","AILIM"
ABCG2,"ab0673","ABCG2_HUMAN","Q9UNQ0",0.83,9.03,0.00668372228709795,0.0374699754064383,"ABCG2","ABCP BCRP BCRP1 MXR"
HMMR (splice var.),"ab2833",NA,"O75330",0.82,9.09,4.81098221280106e-05,0.00078969455781293,"HMMR","IHABP RHAMM"
NCOR1,"ab1269","NCOR1_HUMAN","O75376",0.81,11.31,3.9117827537389e-07,1.31986447728005e-05,"NCOR1","KIAA1047"
FGF1,"ab1055","FGF1_HUMAN","P05230",0.81,11.62,5.18120655507271e-06,0.000122922517412083,"FGF1","FGFA"
HNRPC,"ab0723","HNRPC_HUMAN","P07910",0.81,9.6,8.65555643914906e-05,0.0012516209390579,"HNRNPC","HNRPC"
MMP9,"ab2439","MMP9_HUMAN","P14780",0.81,10.71,0.00094995317344149,0.00915774964026664,"MMP9","CLG4B"
MLH3,"ab1189","MLH3_HUMAN","Q9UHC1",0.81,10.02,0.00104199777516757,0.00988812472060063,"MLH3",NA
SMAD4,"ab0590","SMAD4_HUMAN","Q13485",0.81,8.94,0.002123926020385,0.0169727772330766,"SMAD4","DPC4 MADH4"
GPI8,"ab1317","GPI8_HUMAN","Q92643",0.81,11.51,0.00957820046981007,0.0483420533407034,"PIGK","GPI8"
IL9,"ab2252","IL9_HUMAN","P15248",0.8,7.9,0.00121097022042731,0.0110873755860229,"IL9",NA
CADH1,"ab2412","CADH1_HUMAN","P12830",0.8,11.14,0.00337842530107358,0.0232126741525488,"CDH1","CDHE UVO"
FAS,"ab0022","FAS_HUMAN","P49327",0.8,9.05,0.00516535674638201,0.0312159625867571,"FASN","FAS"
ACTN1,"ab2831","ACTN1_HUMAN","P12814",0.79,9.74,0.0019887550730221,0.0161715028837024,"ACTN1",NA
PRAF3,"ab1195","PRAF3_HUMAN","O75915",0.79,12.11,0.00516044507932569,0.0312159625867571,"ARL6IP5","DERP11 JWA PRA2 PRAF3"
ADAM9,"ab1924","ADAM9_HUMAN","Q13443",0.78,11.44,1.13324928394894e-10,9.38536452434075e-09,"ADAM9","KIAA0021 MCMP MDC9 MLTNG"
RGMA,"ab2023","RGMA_HUMAN","Q96B86",0.77,12.07,2.82593535266771e-08,1.35496163488436e-06,"RGMA","RGM"
JUN,"ab1107","JUN_HUMAN","P05412",0.77,9.77,1.40026285616837e-05,0.000277312926515084,"JUN",NA
EP300,"ab0740","EP300_HUMAN","Q09472",0.76,8.32,0.00028329954898257,0.00341835614732611,"EP300","P300"
IL1A,"ab0713","IL1A_HUMAN","P01583",0.76,9.23,0.00064880178609177,0.00671657303556366,"IL1A","IL1F1"
RUNX1 (splice var.),"ab2828",NA,"Q01196",0.76,8.68,0.00178339657666307,0.0148372080487677,"RUNX1","AML1 CBFA2"
IL6,"ab0211","IL6_HUMAN","P05231",0.76,9.96,0.00215100381084735,0.0171141001893619,"IL6","IFNB2"
RHG01,"ab0633","RHG01_HUMAN","Q07960",0.76,9.66,0.00476265783226164,0.0298198026473564,"ARHGAP1","CDC42GAP RHOGAP1"
PD1L2,"ab1020","PD1L2_HUMAN","Q9BQ51",0.75,14.29,8.09752666319179e-05,0.00120931914592913,"PDCD1LG2","B7DC CD273 PDCD1L2 PDL2"
SLAF8,"ab2129","SLAF8_HUMAN","Q9P0V8",0.75,14.09,0.00136332685915182,0.0120581628027894,"SLAMF8","BLAME"
EGF,"ab1160","EGF_HUMAN","P01133",0.75,12.32,0.00168064091464743,0.0141111877718323,"EGF",NA
NMDE3,"ab0549","NMDE3_HUMAN","Q14957",0.75,10.08,0.00249455317580034,0.018968507360764,"GRIN2C","NMDAR2C"
PHS,"ab0797","PHS_HUMAN","P61457",0.74,9.44,3.91385942116388e-06,9.63655657481161e-05,"PCBD1","DCOH PCBD"
CXCR5,"ab1059","CXCR5_HUMAN","P32302",0.73,14.09,8.78381010178647e-05,0.00126016551224055,"CXCR5","BLR1 MDR15"
PLSL,"ab0594","PLSL_HUMAN","P13796",0.73,10.98,0.00933249263621294,0.0472327821754999,"LCP1","PLS2"
ICAM2,"ab0662","ICAM2_HUMAN","P13598",0.72,8.36,0.000520393198741483,0.00557739063592342,"ICAM2",NA
IL13,"ab1716","IL13_HUMAN","P35225",0.72,11.01,0.000604764583882504,0.0063692547504851,"IL13","NC30"
TCEA1,"ab0660","TCEA1_HUMAN","P23193",0.72,9.39,0.000672339622062892,0.00680557106332549,"TCEA1","GTF2S TFIIS"
IBP3,"ab0474","IBP3_HUMAN","P17936",0.72,11.31,0.00738520729094874,0.0402061044693595,"IGFBP3","IBP3"
AFAD,"ab0819","AFAD_HUMAN","P55196",0.71,9.6,0.000612155477722493,0.00641004184143898,"AFDN","AF6 MLLT4"
STA5A,"ab1150","STA5A_HUMAN","P42229",0.71,11.18,0.00171866929597202,0.0143642910883533,"STAT5A","STAT5"
ARI4A,"ab0795","ARI4A_HUMAN","P29374",0.71,9.31,0.00998482176053643,0.0493017486387463,"ARID4A","RBBP1 RBP1"
BRAF,"ab0543","BRAF_HUMAN","P15056",0.7,8.86,0.0057895207299637,0.0337556533071271,"BRAF","BRAF1 RAFB1"
ITA5,"ab1565","ITA5_HUMAN","P08648",0.69,11.55,7.35838144085155e-07,2.19786409593959e-05,"ITGA5","FNRA"
PRDM1,"ab0864","PRDM1_HUMAN","O75626",0.69,7.92,0.00261491199569675,0.0192098754696672,"PRDM1","BLIMP1"
RRP8,"ab0784","RRP8_HUMAN","O43159",0.69,7.55,0.00572637255404084,0.0336238731574131,"RRP8","KIAA0409 NML"
NBL1,"ab1953","NBL1_HUMAN","P41271",0.69,10.78,0.0076124084186149,0.0409138883147975,"NBL1","DAN DAND1"
OTUB1,"ab0026","OTUB1_HUMAN","Q96FW1",0.67,14.51,0.000301058591228575,0.00360874179748989,"OTUB1","OTB1 OTU1"
PDCD2,"ab0566","PDCD2_HUMAN","Q16342",0.67,11.47,0.00197565195882631,0.0161418738519352,"PDCD2","RP8 ZMYND7"
AKA12,"ab0487","AKA12_HUMAN","Q02952",0.67,7.04,0.00705274156963336,0.0390135926103767,"AKAP12","AKAP250"
DKK1,"ab1094","DKK1_HUMAN","O94907",0.66,9.38,0.00283135077329496,0.0203099256257614,"DKK1",NA
DNLI3,"ab0818","DNLI3_HUMAN","P49916",0.65,9.33,0.000480128677218261,0.00528117169834028,"LIG3",NA
VGFR1,"ab0128","VGFR1_HUMAN","P17948",0.65,9.4,0.00361424454190267,0.0242101233652451,"FLT1","FLT FRT VEGFR1"
CTGF,"ab0472","CTGF_HUMAN","P29279",0.65,10.13,0.00413734285666742,0.0266698746937174,"CTGF","CCN2 HCS24 IGFBP8"
CD22,"ab1413","CD22_HUMAN","P20273",0.65,10.34,0.00601241213358126,0.0344138867975014,"CD22","SIGLEC2"
HNRPR,"ab0702","HNRPR_HUMAN","O43390",0.65,8.9,0.00706612818958524,0.0390135926103767,"HNRNPR","HNRPR"
NPY1R,"ab0692","NPY1R_HUMAN","P25929",0.65,8.22,0.00899867079131925,0.0460549948926508,"NPY1R","NPYR NPYY1"
RUNX1,"ab2827","RUNX1_HUMAN","Q01196",0.64,8.76,2.88546731799857e-06,7.51045921913341e-05,"RUNX1","AML1 CBFA2"
FILA,"ab1199","FILA_HUMAN","P20930",0.64,8.74,0.000671013125475526,0.00680557106332549,"FLG",NA
CD57,"ab1460",NA,NA,0.64,10.3,0.00134610140601021,0.0120225331458362,NA,NA
CKAP2,"ab0816","CKAP2_HUMAN","Q8WWK9",0.64,9.97,0.00145259022535711,0.0127241316855801,"CKAP2","LB1 TMAP"
IBP2,"ab0664","IBP2_HUMAN","P18065",0.64,8.06,0.00724454658569669,0.0397577225275282,"IGFBP2","BP2 IBP2"
DX39B,"ab0715","DX39B_HUMAN","Q13838",0.63,11.21,5.32703637566731e-05,0.000866594667541593,"DDX39B","BAT1 UAP56"
P73 (splice var.),"ab2829",NA,"O15350",0.62,8.76,0.00404010067807035,0.0263058428156592,"TP73","P73"
LEUK,"ab0991","LEUK_HUMAN","P16150",0.62,12.11,0.00594032154549328,0.0343088771427386,"SPN","CD43"
APEX1,"ab0584","APEX1_HUMAN","P27695",0.61,7.75,0.00522550416518163,0.0312159625867571,"APEX1","APE APE1 APEX APX HAP1 REF1"
IL12p70,"ab1681",NA,"P29459",0.61,10.23,0.00746597780864072,0.0404851534742363,"IL12A","NKSF1"
GASR (splice var.),"ab2825",NA,"P32239",0.61,9.02,0.00970587065679389,0.0486580660038673,"CCKBR","CCKRB"
PGH1,"ab1520","PGH1_HUMAN","P23219",0.6,9.36,0.000430376800322233,0.00487047534277707,"PTGS1","COX1"
REL3,"ab2803","REL3_HUMAN","Q8WXF3",0.6,9.65,0.00115607707971697,0.0106382446426481,"RLN3","INSL7 RXN3 ZINS4"
IGF1R,"ab1995","IGF1R_HUMAN","P08069",0.59,12.1,0.00331224152101395,0.0229464032368343,"IGF1R",NA
IL6RA,"ab2433","IL6RA_HUMAN","P08887",0.59,9.84,0.0060074165028264,0.0344138867975014,"IL6R",NA
IRF2,"ab1256","IRF2_HUMAN","P14316",0.58,10.17,0.000574572739461616,0.00608646239127363,"IRF2",NA
PTPRS,"ab0035","PTPRS_HUMAN","Q13332",0.57,9.34,0.000502886158805194,0.00545392012704204,"PTPRS",NA
CASPA,"ab0489","CASPA_HUMAN","Q92851",0.56,9.91,0.000380664731000632,0.00438972151433593,"CASP10","MCH4"
CING,"ab1193","CING_HUMAN","Q9P2M7",0.56,8.88,0.00522488097540908,0.0312159625867571,"CGN","KIAA1319"
PGAM5,"ab0034","PGAM5_HUMAN","Q96HS1",0.56,11.32,0.00663178817516478,0.0373363132453361,"PGAM5",NA
Ubiquitin+1,"ab2225",NA,"P0CG47",0.56,10.79,0.00984151573618034,0.0489924635828431,"UBB",NA
GAS6,"ab1786","GAS6_HUMAN","Q14393",0.55,10.18,0.000306361094768269,0.00364830009586789,"GAS6","AXLLG"
PGK1,"ab1035","PGK1_HUMAN","P00558",0.55,10.31,0.000862172868193927,0.00836049779200473,"PGK1","PGKA"
MTHR,"ab0670","MTHR_HUMAN","P42898",0.55,13.09,0.00182094990005023,0.015080775990416,"MTHFR",NA
ACTG,"ab0842","ACTG_HUMAN","P63261",0.55,9.47,0.00520833108399404,0.0312159625867571,"ACTG1","ACTG"
MMP1,"ab2755","MMP1_HUMAN","P03956",0.55,10.23,0.00675625395687207,0.037530166797015,"MMP1","CLG"
CUED2,"ab0051","CUED2_HUMAN","Q9H467",0.55,9.39,0.00858837803963564,0.0448367472441723,"CUEDC2","C10orf66"
GASP2,"ab2153","GASP2_HUMAN","Q96D09",0.53,9.65,0.0026252793589172,0.0192098754696672,"GPRASP2",NA
TF,"ab2202","TF_HUMAN","P13726",0.52,10.45,0.00258370891183991,0.0191362505584241,"F3",NA
PLGF,"ab0121","PLGF_HUMAN","P49763",0.52,10.17,0.0027828540633651,0.0202006378623554,"PGF","PGFL PLGF"
CLD10,"ab0746","CLD10_HUMAN","P78369",0.52,10.29,0.00478840047171072,0.0298783070529347,"CLDN10",NA
GNPI1,"ab1316","GNPI1_HUMAN","P46926",0.51,10.85,8.24216702600747e-05,0.00122091287165737,"GNPDA1","GNPI HLN KIAA0060"
RL29,"ab1281","RL29_HUMAN","P47914",0.51,10.25,0.000481160538926721,0.00528117169834028,"RPL29",NA
UEVLD, Isoform 1,"ab0060","UEVLD_HUMAN","Q8IX04",-0.51,9.93,7.83411904766979e-08,3.24403747837599e-06,"UEVLD","UEV3"
AZI2,"ab0082","AZI2_HUMAN","Q9H6S1",-0.52,10.85,0.00196479241837863,0.0161254584967832,"AZI2","NAP1 TBKBP2"
ERBB3,"ab0458","ERBB3_HUMAN","P21860",-0.52,8.81,0.00417847754498277,0.0268069932639388,"ERBB3","HER3"
CD235a,"ab1636","GLPA_HUMAN","P02724",-0.52,11.35,0.00673247711960066,0.0375124566113529,"GYPA","GPA"
CD63,"ab1468","CD63_HUMAN","P08962",-0.54,9.99,0.00829488284183684,0.0439339434239149,"CD63","MLA1 TSPAN30"
TNR5,"ab1430","TNR5_HUMAN","P25942",-0.55,11.19,1.74340178799563e-05,0.000337923197630643,"CD40","TNFRSF5"
KLOTB,"ab2691","KLOTB_HUMAN","Q86Z14",-0.55,10.69,0.000279632514354217,0.00339660294102255,"KLB",NA
CCL23,"ab2150","CCL23_HUMAN","P55773",-0.55,9.89,0.000486563824369506,0.00530849873054634,"CCL23","MIP3 MPIF1 SCYA23"
K2C5,"ab1346","K2C5_HUMAN","P13647",-0.55,11.39,0.00252977214430563,0.018968507360764,"KRT5",NA
BIRC7, Isoform 1,"ab0057","BIRC7_HUMAN","Q96CA5",-0.56,11.9,5.82533255649816e-07,1.76895931965661e-05,"BIRC7","KIAP LIVIN MLIAP RNF50"
CD14,"ab1627","CD14_HUMAN","P08571",-0.56,15.8,1.88487943745566e-06,5.12574676872271e-05,"CD14",NA
IL12B,"ab1731","IL12B_HUMAN","P29460",-0.56,11.34,0.00051089695251501,0.00550801329871212,"IL12B","NKSF2"
CD6,"ab1368","CD6_HUMAN","P30203",-0.56,10.93,0.00114068558153532,0.0105498940586668,"CD6",NA
IL25,"ab1327","IL25_HUMAN","Q9H293",-0.56,9.08,0.00404230861628942,0.0263058428156592,"IL25","IL17E"
LUM,"ab2814","LUM_HUMAN","P51884",-0.57,11.52,3.01625264778508e-06,7.74029904825973e-05,"LUM","LDC SLRR2D"
ALBU,"ab2778","ALBU_HUMAN","P02768",-0.57,11.4,2.24768201769228e-05,0.000417885371044422,"ALB",NA
ARHGC,"ab0039","ARHGC_HUMAN","Q9NZN5",-0.57,8.87,0.000354116668411911,0.00413590108875963,"ARHGEF12","KIAA0382 LARG"
ICAM1,"ab0661","ICAM1_HUMAN","P05362",-0.57,10.16,0.00124494097926294,0.0113414123210854,"ICAM1",NA
CD97,"ab1479","CD97_HUMAN","P48960",-0.58,12.29,1.48800456657009e-06,4.23616300045424e-05,"CD97",NA
CD34,"ab1426","CD34_HUMAN","P28906",-0.58,11.34,2.67331419272452e-05,0.000477527299916086,"CD34",NA
IL2RA,"ab1417","IL2RA_HUMAN","P01589",-0.58,11.61,3.38279327622194e-05,0.000581457485780791,"IL2RA",NA
LGMN,"ab2408","LGMN_HUMAN","Q99538",-0.58,9.03,0.00160742062844941,0.0137498609626048,"LGMN","PRSC1"
TNR5,"ab1752","TNR5_HUMAN","P25942",-0.61,9.11,6.56448970643767e-05,0.00101360171568894,"CD40","TNFRSF5"
TFF1,"ab2792","TFF1_HUMAN","P04155",-0.61,11.21,0.0016024486474192,0.0137498609626048,"TFF1","BCEI PS2"
CD5,"ab1366","CD5_HUMAN","P06127",-0.62,10.67,0.000199350920044386,0.00252234289111717,"CD5","LEU1"
ITAM,"ab1387","ITAM_HUMAN","P11215",-0.63,9.4,0.000661227639077214,0.00676829639549823,"ITGAM","CD11B CR3A"
IBP6,"ab1979","IBP6_HUMAN","P24592",-0.63,8.79,0.00304753426297876,0.0215217342137492,"IGFBP6","IBP6"
OLFM4,"ab0164","OLFM4_HUMAN","Q6UX06",-0.63,10.08,0.00507063288498372,0.0312159625867571,"OLFM4","GW112"
GSTM4,"ab1253","GSTM4_HUMAN","Q03013",-0.64,12.8,0.000179331028034902,0.00231731300056447,"GSTM4",NA
CEAM1,3,5,6,8,"ab1628",NA,"P13688",-0.64,11.8,0.000241469886531649,0.00299291247116098,"CEACAM1","BGP BGP1"
S10A8/9,"ab1624",NA,NA,-0.65,10.48,0.000455558639337355,0.00509219534277706,NA,"CAGA CFAG MRP8"
LFA3,"ab1462","LFA3_HUMAN","P19256",-0.65,11.49,0.00225929554595557,0.0175916089091071,"CD58","LFA3"
MK12,"ab0071","MK12_HUMAN","P53778",-0.66,11.44,5.19485940764564e-06,0.000122922517412083,"MAPK12","ERK6 SAPK3"
CD8A,"ab1376","CD8A_HUMAN","P01732",-0.66,9.62,0.00111343682817161,0.0104034969278393,"CD8A","MAL"
Fc fusion with TNR1B,"ab0520",NA,NA,-0.66,9.3,0.00152858542020836,0.0131994437707092,NA,NA
S10A8/9,"ab2724",NA,NA,-0.66,9.37,0.00617217528063749,0.0351428230041297,NA,"CAGA CFAG MRP8"
S10A9,"ab0769","S10A9_HUMAN","P06702",-0.66,10.83,0.00786313338932409,0.0421371442216132,"S100A9","CAGB CFAG MRP14"
ISOC2,"ab0073","ISOC2_HUMAN","Q96AB3",-0.68,12.12,4.60628651760324e-05,0.00076296854864301,"ISOC2",NA
MMP2,"ab0854","MMP2_HUMAN","P08253",-0.68,11.01,7.64846015196359e-05,0.00115847442980433,"MMP2","CLG4A"
CCL3,"ab1795","CCL3_HUMAN","P10147",-0.68,9.03,0.00430212038149344,0.0274072144583254,"CCL3","G0S19-1 MIP1A SCYA3"
SFRP3,"ab1295","SFRP3_HUMAN","Q92765",-0.68,9.51,0.00487350374601941,0.0303055420656907,"FRZB","FIZ FRE FRP FRZB1 SFRP3"
CEAM5,8,"ab1634",NA,"P06731",-0.68,14.25,0.00976284848456754,0.0487339998325536,"CEACAM5","CEA"
CD8A,"ab1375","CD8A_HUMAN","P01732",-0.68,10.4,0.00994433637605759,0.0492352741227634,"CD8A","MAL"
CCL5,"ab1671","CCL5_HUMAN","P13501",-0.69,10.6,0.000253132837362629,0.00311627047077507,"CCL5","D17S136E SCYA5"
RN141,"ab0052","RN141_HUMAN","Q8WVD5",-0.69,9.75,0.000862663877550433,0.00836049779200473,"RNF141","ZNF230"
MK08,"ab0007","MK08_HUMAN","P45983",-0.69,9.54,0.00317432561320689,0.0222446971817806,"MAPK8","JNK1 PRKM8 SAPK1 SAPK1C"
P53,"ab1517","P53_HUMAN","P04637",-0.7,11.24,4.15887285740066e-07,1.37772115385164e-05,"TP53","P53"
K1C18,"ab0581","K1C18_HUMAN","P05783",-0.7,11.29,6.19545353817774e-05,0.00097311347815171,"KRT18","CYK18"
CD79A,"ab1475","CD79A_HUMAN","P11912",-0.71,10.59,8.56926545506391e-07,2.51825833211717e-05,"CD79A","IGA MB1"
VTCN1,"ab1131","VTCN1_HUMAN","Q7Z7D3",-0.72,9.49,0.000181218083257738,0.00232520667391267,"VTCN1","B7H4"
CD27,"ab0989","CD27_HUMAN","P26842",-0.74,8.79,0.000222271920099401,0.00277383177000759,"CD27","TNFRSF7"
TFF2,"ab1895","TFF2_HUMAN","Q03403",-0.75,8.9,7.06378020622639e-08,2.99307151994058e-06,"TFF2","SML1"
CEAM3,5,"ab1629",NA,"P40198",-0.75,8.57,0.009179466771441,0.046590581905408,"CEACAM3","CD66D CGM1"
HPT,"ab1194","HPT_HUMAN","P00738",-0.76,11.8,3.12987351618567e-06,7.92031881456986e-05,"HP",NA
IL1A,"ab1688","IL1A_HUMAN","P01583",-0.77,8.81,1.30307983996945e-05,0.000264999363644043,"IL1A","IL1F1"
CEAM5,"ab2720","CEAM5_HUMAN","P06731",-0.77,9.89,4.51159567157621e-05,0.00075414012051485,"CEACAM5","CEA"
LY75,"ab1036","LY75_HUMAN","O60449",-0.77,8.52,0.0089828774635318,0.0460549948926508,"LY75","CD205 CLEC13B"
CCL25,"ab1601","CCL25_HUMAN","O15444",-0.79,9.21,1.64206352149492e-07,6.10579537992601e-06,"CCL25","SCYA25 TECK"
TP4A2,"ab0023","TP4A2_HUMAN","Q12974",-0.79,8.86,0.000130660801630915,0.0017482699666998,"PTP4A2","PRL2 PTPCAAX2"
B3GA1,"ab1568","B3GA1_HUMAN","Q9P2W7",-0.8,12.74,0.000101416493562798,0.00139985493387438,"B3GAT1","GLCATP"
TIMP3,"ab1095","TIMP3_HUMAN","P35625",-0.8,11.71,0.000714996902204873,0.00715782613086417,"TIMP3",NA
CCL5,"ab1672","CCL5_HUMAN","P13501",-0.81,9.72,0.00302291689680062,0.0214309516963841,"CCL5","D17S136E SCYA5"
ULBP1,"ab2753","ULBP1_HUMAN","Q9BZM6",-0.82,8.87,0.000335686091280349,0.00397155882021297,"ULBP1","N2DL1 RAET1I"
TNFL8,"ab1171","TNFL8_HUMAN","P32971",-0.82,8.83,0.000423646994508383,0.00482428014996421,"TNFSF8","CD30L CD30LG"
CCL22,"ab1600","CCL22_HUMAN","O00626",-0.82,8.67,0.00548684261847919,0.0325636066803553,"CCL22","MDC SCYA22"
IL18,"ab1511","IL18_HUMAN","Q14116",-0.83,10.82,1.60947013096649e-07,6.10579537992601e-06,"IL18","IGIF IL1F4"
CD99,"ab1482","CD99_HUMAN","P14209",-0.83,11.53,0.00065964907971637,0.00676829639549823,"CD99","MIC2 MIC2X MIC2Y"
IL10,"ab1008","IL10_HUMAN","P22301",-0.83,8.58,0.00152579740003013,0.0131994437707092,"IL10",NA
PECA1,"ab1535","PECA1_HUMAN","P16284",-0.84,10.13,7.00786783419837e-06,0.000159604189923868,"PECAM1",NA
CCL15,"ab1789","CCL15_HUMAN","Q16663",-0.85,8.98,0.00196162256849803,0.0161254584967832,"CCL15","MIP5 NCC3 SCYA15"
IL17,"ab2102","IL17_HUMAN","Q16552",-0.87,9.53,2.55029194020269e-06,6.73424915224536e-05,"IL17A","CTLA8 IL17"
EDIL3,"ab2705","EDIL3_HUMAN","O43854",-0.87,12.64,2.29644536914485e-05,0.000422638733594133,"EDIL3","DEL1"
CYTA,"ab1240","CYTA_HUMAN","P01040",-0.88,8.63,1.35763880812682e-05,0.000271826143780996,"CSTA","STF1 STFA"
ADAM8,"ab1936","ADAM8_HUMAN","P78325",-0.88,8.89,0.00409768015895859,0.0265692998207208,"ADAM8","MS2"
CCL20,"ab1598","CCL20_HUMAN","P78556",-0.89,11.42,5.28751227094962e-08,2.29377318039767e-06,"CCL20","LARC MIP3A SCYA20"
SPRL1,"ab2804","SPRL1_HUMAN","Q14515",-0.89,10.86,0.00857821482591211,0.0448367472441723,"SPARCL1",NA
CCL17,"ab2448","CCL17_HUMAN","Q92583",-0.91,8.62,3.36691639847974e-05,0.000581457485780791,"CCL17","SCYA17 TARC"
SIGL5,"ab2282","SIGL5_HUMAN","O15389",-0.91,9.08,0.0021899499086452,0.0172731114006561,"SIGLEC5","CD33L2 OBBP2"
S10A7,"ab0855","S10A7_HUMAN","P31151",-0.94,10.32,1.0833162910702e-05,0.000229511893294175,"S100A7","PSOR1 S100A7C"
LEP,"ab2340","LEP_HUMAN","P41159",-0.94,8.19,0.00266995410638902,0.0194586255273632,"LEP","OB OBS"
DAF,"ab1457","DAF_HUMAN","P08174",-0.95,8.43,8.71334794008875e-11,7.82932362102511e-09,"CD55","CR DAF"
CD33,"ab1562","CD33_HUMAN","P20138",-0.95,12.85,4.23476422660452e-05,0.000721097235595648,"CD33","SIGLEC3"
NGF,"ab1833","NGF_HUMAN","P01138",-0.95,7.99,0.000726390404155645,0.00719284411071514,"NGF","NGFB"
HAVR2,"ab1135","HAVR2_HUMAN","Q8TDQ0",-0.95,10.84,0.0024792858585668,0.018968507360764,"HAVCR2","TIM3 TIMD3"
RRAGC,"ab0076","RRAGC_HUMAN","Q9HB90",-0.96,10.29,2.53835261797006e-05,0.000457908759400144,"RRAGC",NA
PCSK9,"ab2710","PCSK9_HUMAN","Q8NBP7",-0.97,8.45,2.38500709086376e-08,1.24156654844394e-06,"PCSK9","NARC1"
CD72,"ab1473","CD72_HUMAN","P21854",-0.99,12.35,1.15868336984679e-07,4.58939369534968e-06,"CD72",NA
IL2,"ab1901","IL2_HUMAN","P60568",-1.01,15.63,7.29184136187176e-06,0.000162021158065004,"IL2",NA
TNF10,"ab2073","TNF10_HUMAN","P50591",-1.01,8.59,0.00166861862574851,0.0140962664167566,"TNFSF10","APO2L TRAIL"
MYC,"ab1015","MYC_HUMAN","P01106",-1.01,10.21,0.00252336422952047,0.018968507360764,"MYC","BHLHE39"
ICAM1,"ab1454","ICAM1_HUMAN","P05362",-1.02,11.05,5.31934177517768e-09,3.12640023044314e-07,"ICAM1",NA
LTOR1,"ab0768","LTOR1_HUMAN","Q6IAA8",-1.02,12.81,0.0020519524612361,0.0164698563188202,"LAMTOR1","C11orf59 PDRO"
CRLF2,"ab1498","CRLF2_HUMAN","Q9HC73",-1.03,11.19,4.0057149335301e-08,1.78010063631508e-06,"CRLF2","CRL2 ILXR TSLPR"
OX2G,"ab1754","OX2G_HUMAN","P41217",-1.03,8.48,0.00252491772896868,0.018968507360764,"CD200","MOX1 MOX2"
IL2,"ab1115","IL2_HUMAN","P60568",-1.07,15.41,0.00221013423324056,0.0172826805706623,"IL2",NA
IL2RB,"ab1575","IL2RB_HUMAN","P14784",-1.08,10.36,1.88471188266331e-14,4.90563578601792e-12,"IL2RB","IL15RB"
UB2J1,"ab1303","UB2J1_HUMAN","Q9Y385",-1.08,13.65,6.65995485366364e-06,0.000153600477764242,"UBE2J1","NCUBE1"
BTLA,"ab1132","BTLA_HUMAN","Q7Z6A9",-1.08,14.16,0.000257617485096418,0.00315019501909848,"BTLA",NA
CD86,"ab1477","CD86_HUMAN","P42081",-1.1,10.1,1.49776579900154e-15,6.82232321445203e-13,"CD86","CD28LG2"
IGKC,"ab1583","IGKC_HUMAN","P01834",-1.1,11.03,0.00321153589952129,0.022419227620413,"IGKC",NA
CD63,"ab1546","CD63_HUMAN","P08962",-1.12,11.06,0.00113294745094323,0.0105317870184621,"CD63","MLA1 TSPAN30"
IGLC1,"ab1584","IGLC1_HUMAN","P0CG04",-1.16,13.22,1.182194847315e-05,0.000244768069523628,"IGLC1",NA
TSN16,"ab0083","TSN16_HUMAN","Q9UKR8",-1.16,10.66,1.99563689627395e-05,0.000378755252605327,"TSPAN16","TM4SF16"
CYR61,"ab0473","CYR61_HUMAN","O00622",-1.17,11.62,0.000682735205642208,0.00687261626895085,"CYR61","CCN1 GIG1 IGFBP10"
LEUK,"ab1434","LEUK_HUMAN","P16150",-1.18,12.18,1.87762270329156e-11,2.13814285337326e-09,"SPN","CD43"
CEAM8,"ab1577","CEAM8_HUMAN","P31997",-1.18,8.93,8.573553467331e-10,6.00808246826042e-08,"CEACAM8","CGM6"
I22R2,"ab1326","I22R2_HUMAN","Q969J5",-1.2,15.34,0.00204195293103585,0.0164621161077315,"IL22RA2",NA
HAVR1,"ab2781","HAVR1_HUMAN","Q96D42",-1.21,8.37,6.0617264983997e-06,0.000141595713847234,"HAVCR1","KIM1 TIM1 TIMD1"
AMPN,"ab1390","AMPN_HUMAN","P15144",-1.22,13.71,0.000719949635421649,0.00716802314611062,"ANPEP","APN CD13 PEPN"
P2Y12,"ab1144","P2Y12_HUMAN","Q9H244",-1.23,10.38,0.00020795534559689,0.00261306648053471,"P2RY12","HORK3"
STAT3,"ab1042","STAT3_HUMAN","P40763",-1.23,14.9,0.00143092814446372,0.0125949327498208,"STAT3","APRF"
TSP3,"ab1170","TSP3_HUMAN","P49746",-1.24,12.64,9.22716137011308e-06,0.000197786917839365,"THBS3","TSP3"
DHRS2,"ab0081","DHRS2_HUMAN","Q13268",-1.25,10.17,3.64735603770979e-11,3.90910747100426e-09,"DHRS2","SDR25C1"
ANGL3,"ab2823","ANGL3_HUMAN","Q9Y5C1",-1.26,14.06,0.000138413873759006,0.00181431710783388,"ANGPTL3","ANGPT5"
CATB,"ab1172","CATB_HUMAN","P07858",-1.27,12.67,0.00639311538108274,0.0361747087712197,"CTSB","CPSB"
IFIT2,"ab0084","IFIT2_HUMAN","P09913",-1.29,10.59,1.54221621430261e-05,0.000302141714242941,"IFIT2","CIG-42 G10P2 IFI54 ISG54"
THBG,"ab2140","THBG_HUMAN","P05543",-1.29,8.53,0.000127840732490273,0.00172537640442428,"SERPINA7","TBG"
MRPP3,"ab1266","MRPP3_HUMAN","O15091",-1.3,11.11,1.18683401116773e-10,9.40178942759825e-09,"KIAA0391","MRPP3"
CD28,"ab1420","CD28_HUMAN","P10747",-1.37,10.16,5.38982454161577e-05,0.00086904958538265,"CD28",NA
NEP,"ab1029","NEP_HUMAN","P08473",-1.38,10.52,6.42366229458779e-09,3.54664021234514e-07,"MME","EPN"
PYRG1,"ab0085","PYRG1_HUMAN","P17812",-1.4,10.48,1.45309970075454e-11,1.76503176984985e-09,"CTPS1","CTPS"
VIME,"ab1164","VIME_HUMAN","P08670",-1.41,14.95,0.00252982836919081,0.018968507360764,"VIM",NA
TBB3,"ab1582","TBB3_HUMAN","Q13509",-1.44,13.89,0.00582108543628398,0.0337771263213676,"TUBB3","TUBB4"
IL6,"ab0192","IL6_HUMAN","P05231",-1.47,12.27,1.8655801645169e-12,3.09007914522709e-10,"IL6","IFNB2"
ID3,"ab0070","ID3_HUMAN","Q02535",-1.5,10.11,2.48135776296387e-09,1.61465494432863e-07,"ID3","1R21 BHLHB25 HEIR1"
GLPA,"ab1491","GLPA_HUMAN","P02724",-1.51,13.23,4.97878479318095e-09,3.0237819643919e-07,"GYPA","GPA"
TNR8,"ab1423","TNR8_HUMAN","P28908",-1.53,10.73,6.65858520266242e-18,1.21319422392509e-14,"TNFRSF8","CD30 D1S166E"
MLP3B,"ab0078","MLP3B_HUMAN","Q9GZQ8",-1.55,10.39,2.21901558901203e-13,4.04304640317993e-11,"MAP1LC3B","MAP1ALC3"
MAD4,"ab0066","MAD4_HUMAN","Q14582",-1.58,10.45,2.40544959280815e-10,1.75309166323858e-08,"MXD4","BHLHC12 MAD4"
PDCD1,"ab0974","PDCD1_HUMAN","Q15116",-1.63,10.14,2.75495274991011e-09,1.73087031390904e-07,"PDCD1","PD1"
CD47,"ab1448","CD47_HUMAN","Q08722",-1.63,15.3,1.78502976561358e-06,4.92776398931507e-05,"CD47","MER6"
MELPH,"ab0077","MELPH_HUMAN","Q9BV36",-1.64,10.5,2.60953134822694e-14,5.94320764558685e-12,"MLPH","SLAC2A"
GRN,"ab2704","GRN_HUMAN","P28799",-1.65,12.37,8.26940341259876e-15,3.01337060355099e-12,"GRN",NA
PIM2,"ab1022","PIM2_HUMAN","Q9P1W9",-1.66,12.29,1.02489800080503e-11,1.33383154104769e-09,"PIM2",NA
TNR14,"ab1765","TNR14_HUMAN","Q92956",-1.67,10.73,2.28750570815791e-12,3.47319616688643e-10,"TNFRSF14","HVEA HVEM"
AKA12,"ab0067","AKA12_HUMAN","Q02952",-1.69,10.45,1.80284434262726e-13,3.64975821362985e-11,"AKAP12","AKAP250"
PRTN3,"ab1501","PRTN3_HUMAN","P24158",-1.78,10.11,9.99045948914304e-15,3.03376953153644e-12,"PRTN3","MBN"
RA51C,"ab0540","RA51C_HUMAN","O43502",-1.87,15.01,3.49036183205585e-08,1.63062545077071e-06,"RAD51C","RAD51L2"
HLA-I,"ab1553",NA,NA,-1.88,12.91,0.000133373908938099,0.0017609221890233,NA,NA
