# Supplementary material for: Parkinson's Disease Phenotypes in Patient Neuronal Cultures and Brain Organoids Improved by 2‐Hydroxypropyl‐β‐Cyclodextrin Treatment
Source: Mov Disord. 2021 Oct 12;37(1):80–94. doi: 10.1002/mds.28810 (PMC9291890; doi:10.1002/mds.28810)
Supplement: Supplementary file 12 — Table S3. Differentially expressed proteins of Patient versus Control derived organoids at day 10 of differentiation in untreated conditions. [file MDS-37-80-s005.xlsx]

## Sheet: TableS3_diff_expr_proteins_Untr
Protein,"AntibodyID","Uniprot-Entry-Name","UniprotID","logFC","AveExp","P-Value","adj.P.Val","HGNC","HGNC.alternatives"
LG3BP,"ab2699","LG3BP_HUMAN","Q08380",2.72,11.41,1.48876373408513e-31,2.07264891468732e-28,"LGALS3BP","M2BP"
BASI,"ab1910","BASI_HUMAN","P35613",2.06,14.74,2.27513602051297e-31,2.07264891468732e-28,"BSG",NA
CNTN2,"ab2731","CNTN2_HUMAN","Q02246",1.85,11.35,6.0910153488326e-16,8.53679228120999e-14,"CNTN2","AXT TAG1 TAX1"
OTUB1,"ab0026","OTUB1_HUMAN","Q96FW1",1.76,14.51,2.42377066509201e-17,5.52013768974705e-15,"OTUB1","OTB1 OTU1"
NCAM1,"ab1459","NCAM1_HUMAN","P13591",1.76,13.55,2.77522320188133e-12,2.10685694742824e-10,"NCAM1","NCAM"
TIA1,"ab0470","TIA1_HUMAN","P31483",1.73,12.53,4.47296063415142e-14,4.79396133848464e-12,"TIA1",NA
BASI,"ab1486","BASI_HUMAN","P35613",1.71,14.76,7.45649012327125e-18,1.94081785780003e-15,"BSG",NA
ADAM9,"ab1924","ADAM9_HUMAN","Q13443",1.7,11.44,4.40269283868286e-31,2.67390211736006e-28,"ADAM9","KIAA0021 MCMP MDC9 MLTNG"
BGLR,"ab1005","BGLR_HUMAN","P08236",1.7,11.37,5.68680929556884e-18,1.7268944227544e-15,"GUSB",NA
CLUS,"ab2109","CLUS_HUMAN","P10909",1.62,10.75,1.00343542868712e-05,0.000177500907870672,"CLU","APOJ CLI KUB1"
SF3B4,"ab0743","SF3B4_HUMAN","Q15427",1.61,10.89,2.37182937255779e-13,2.27445953515805e-11,"SF3B4","SAP49"
FUT8,"ab1003","FUT8_HUMAN","Q9BYC5",1.51,10.55,9.1288115420624e-05,0.00112383071821876,"FUT8",NA
TEP1,"ab0511","TEP1_HUMAN","Q99973",1.5,9.5,0.000319140415919495,0.00316018390111587,"TEP1","TLP1 TP1"
TNF11,"ab2674","TNF11_HUMAN","O14788",1.49,10.59,2.6754530051429e-05,0.000396315071168323,"TNFSF11","OPGL RANKL TRANCE"
HMGB1,"ab0690","HMGB1_HUMAN","P09429",1.47,9.79,4.76729876062065e-07,1.22338286504941e-05,"HMGB1","HMG1"
RS19,"ab1287","RS19_HUMAN","P39019",1.47,8.09,0.000403204910384752,0.00386652287747905,"RPS19",NA
VEGFA,"ab1603","VEGFA_HUMAN","P15692",1.46,10.48,3.31227233987224e-08,1.23162453127494e-06,"VEGFA","VEGF"
PGS2,"ab0592","PGS2_HUMAN","P07585",1.45,8.68,0.00466563664919757,0.0305783812044531,"DCN","SLRR1B"
TS101,"ab0833","TS101_HUMAN","Q99816",1.41,7.39,0.00261993107894086,0.0187821417254131,"TSG101",NA
MX2,"ab1268","MX2_HUMAN","P20592",1.4,9.12,0.000627455154010065,0.0056876780627181,"MX2",NA
FAS,"ab0022","FAS_HUMAN","P49327",1.35,9.05,4.28452179495453e-06,8.30467947915655e-05,"FASN","FAS"
ITA5,"ab1565","ITA5_HUMAN","P08648",1.33,11.55,5.50026329026664e-18,1.7268944227544e-15,"ITGA5","FNRA"
HSPB1,"ab2305","HSPB1_HUMAN","P04792",1.3,11.61,6.94898268926591e-22,3.16526161496062e-19,"HSPB1","HSP27 HSP28"
VEGF165, VEGF121,"ab2469",NA,"P15692",1.3,10.21,9.48511104217159e-10,4.9376778053819e-08,"VEGFA","VEGF"
MIS,"ab2816","MIS_HUMAN","P03971",1.3,12.05,6.82780101766448e-09,3.03420815955724e-07,"AMH","MIF"
ACTN1,"ab2831","ACTN1_HUMAN","P12814",1.26,9.74,1.45895117603317e-06,3.28173955892893e-05,"ACTN1",NA
IRF4,"ab1010","IRF4_HUMAN","Q15306",1.25,13.34,0.00294048257607021,0.0208465340607001,"IRF4","MUM1"
TFR1,"ab1547","TFR1_HUMAN","P02786",1.24,11.54,0.00329127546627127,0.0224595651668399,"TFRC",NA
IL6,"ab0211","IL6_HUMAN","P05231",1.23,9.96,1.20142678521091e-06,2.77088557298011e-05,"IL6","IFNB2"
TPM2,"ab1078","TPM2_HUMAN","P07951",1.21,9.62,2.12568858139511e-07,6.45500765883648e-06,"TPM2","TMSB"
P2RY1,"ab1143","P2RY1_HUMAN","P47900",1.18,7.6,0.000371455765136081,0.00363866883912871,"P2RY1",NA
AKT1,"ab0618","AKT1_HUMAN","P31749",1.17,12.51,0.000433339501481052,0.00411221131092957,"AKT1","PKB RAC"
RASK,"ab1140","RASK_HUMAN","P01116",1.17,13.16,0.000754882515198911,0.006808890805408,"KRAS","KRAS2 RASK2"
CD19,"ab1405","CD19_HUMAN","P15391",1.16,9.63,9.49928953746502e-05,0.00115384703581742,"CD19",NA
DKK3,"ab0493","DKK3_HUMAN","Q9UBP4",1.15,10.97,1.72875465988494e-12,1.3694743436132e-10,"DKK3","REIC"
TF,"ab2202","TF_HUMAN","P13726",1.15,10.45,4.38677980814417e-10,2.35079788542314e-08,"F3",NA
PRDX2,"ab2795","PRDX2_HUMAN","P32119",1.15,15.42,1.66097646830144e-08,6.44701353920927e-07,"PRDX2","NKEFB TDPX1"
AFAD,"ab0819","AFAD_HUMAN","P55196",1.15,9.6,7.14651353878278e-08,2.55786690484102e-06,"AFDN","AF6 MLLT4"
MPRI,"ab0484","MPRI_HUMAN","P11717",1.15,8.8,4.76232756546396e-05,0.00064273783883521,"IGF2R","MPRI"
PRKDC,"ab1124","PRKDC_HUMAN","P78527",1.14,12.14,1.37219290804346e-16,2.50013547845518e-14,"PRKDC","HYRC HYRC1"
LRRF2 (splice var.),"ab2826",NA,"Q9Y608",1.14,9.52,0.0011179644196826,0.00960816590878163,"LRRFIP2",NA
MK,"ab2370","MK_HUMAN","P21741",1.13,10.68,3.10995009723178e-06,6.2267352496223e-05,"MDK","MK1 NEGF2"
MIF,"ab1816","MIF_HUMAN","P14174",1.13,14.59,5.66058744818464e-06,0.000105240717659106,"MIF","GLIF MMIF"
TFR1,"ab1472","TFR1_HUMAN","P02786",1.12,11.84,1.34947732870633e-05,0.000217588291407339,"TFRC",NA
VCAM1,"ab1792","VCAM1_HUMAN","P19320",1.12,9.62,0.000279201320010314,0.00285789216325164,"VCAM1",NA
IL4,"ab1928","IL4_HUMAN","P05112",1.11,10.6,0.00232666816209361,0.0173607969717381,"IL4",NA
TF,"ab1179","TF_HUMAN","P13726",1.1,10.64,5.66725500485605e-12,3.97143793032605e-10,"F3",NA
VCAM1,"ab0803","VCAM1_HUMAN","P19320",1.1,9.76,0.00171035179274068,0.0134321593378169,"VCAM1",NA
NCAM1,"ab1458","NCAM1_HUMAN","P13591",1.09,14.59,1.66306057268296e-08,6.44701353920927e-07,"NCAM1","NCAM"
PIR,"ab0873","PIR_HUMAN","O00625",1.07,10.21,6.0262216229139e-07,1.52496886068738e-05,"PIR",NA
GASR (splice var.),"ab2825",NA,"P32239",1.07,9.02,8.22500936548227e-06,0.000148375911523848,"CCKBR","CCKRB"
IL9,"ab2252","IL9_HUMAN","P15248",1.07,7.9,2.128744396366e-05,0.000323214357514904,"IL9",NA
SNG2,"ab0809","SNG2_HUMAN","O43760",1.06,9.26,1.40773374500809e-05,0.000224990428368837,"SYNGR2",NA
IGF1R,"ab1995","IGF1R_HUMAN","P08069",1.05,12.1,3.42199218149743e-07,9.44677235558836e-06,"IGF1R",NA
3BP5,"ab1052","3BP5_HUMAN","O60239",1.05,10.14,9.31139090547814e-07,2.232283451287e-05,"SH3BP5","SAB"
SOX9,"ab1162","SOX9_HUMAN","P48436",1.04,12.18,9.8244515162448e-10,4.97226407294389e-08,"SOX9",NA
HNRPC,"ab0723","HNRPC_HUMAN","P07910",1.04,9.6,7.52762532897165e-07,1.82871111325151e-05,"HNRNPC","HNRPC"
PGH2,"ab0643","PGH2_HUMAN","P35354",1.04,10.3,6.73953244264055e-05,0.000863649135145447,"PTGS2","COX2"
TIE1,"ab0536","TIE1_HUMAN","P35590",1.03,9.7,5.72620693730678e-05,0.000761543725530873,"TIE1","TIE"
GELS,"ab0442","GELS_HUMAN","P06396",1.02,10.48,2.19995165955343e-11,1.38217652541599e-09,"GSN",NA
ENOG,"ab0843","ENOG_HUMAN","P09104",1.02,8.89,2.52724841826428e-06,5.35424025357852e-05,"ENO2",NA
FGF1,"ab2350","FGF1_HUMAN","P05230",1.01,10.04,9.37847499014824e-08,3.22407196831134e-06,"FGF1","FGFA"
LEG1,"ab2446","LEG1_HUMAN","P09382",0.99,9.56,1.34861817656463e-10,7.67869474281489e-09,"LGALS1",NA
GAS1,"ab0177","GAS1_HUMAN","P54826",0.99,9.96,3.7636235239393e-06,7.37346458130904e-05,"GAS1",NA
ICOS,"ab2742","ICOS_HUMAN","Q9Y6W8",0.99,12.96,2.11695934941364e-05,0.000323214357514904,"ICOS","AILIM"
RGMA,"ab2023","RGMA_HUMAN","Q96B86",0.98,12.07,5.37500565525685e-12,3.91730412155119e-10,"RGMA","RGM"
PRDX4,"ab1318","PRDX4_HUMAN","Q13162",0.97,13.22,1.17372113834591e-08,4.86027253196875e-07,"PRDX4",NA
PTPRS,"ab0035","PTPRS_HUMAN","Q13332",0.96,9.34,1.4038674411232e-08,5.68410328383659e-07,"PTPRS",NA
EGF,"ab1160","EGF_HUMAN","P01133",0.94,12.32,0.000101227873268921,0.00121340253352615,"EGF",NA
CCL2,"ab0524","CCL2_HUMAN","P13500",0.93,9.88,7.52614098008031e-13,6.2330131207756e-11,"CCL2","MCP1 SCYA2"
TOP1,"ab1298","TOP1_HUMAN","P11387",0.93,12.95,3.31458943319909e-07,9.291049149675e-06,"TOP1",NA
NCOR1,"ab1269","NCOR1_HUMAN","O75376",0.92,11.31,1.03340834728659e-08,4.37876746222365e-07,"NCOR1","KIAA1047"
CXCR5,"ab1059","CXCR5_HUMAN","P32302",0.92,14.09,1.09937730997184e-06,2.56803263944705e-05,"CXCR5","BLR1 MDR15"
NUP88,"ab0712","NUP88_HUMAN","Q99567",0.92,9.77,0.000827301709074803,0.00731720249482666,"NUP88",NA
PDGFD,"ab2732","PDGFD_HUMAN","Q9GZP0",0.91,9.65,0.000818493073071959,0.00727460672749809,"PDGFD","IEGF SCDGFB"
BASI,"ab1487","BASI_HUMAN","P35613",0.9,15.49,2.01794609896871e-10,1.11415084615788e-08,"BSG",NA
BIRC7, Isoform 1,"ab0056","BIRC7_HUMAN","Q96CA5",0.89,10.72,6.79601351167956e-14,6.87907589904454e-12,"BIRC7","KIAP LIVIN MLIAP RNF50"
IRF2,"ab1256","IRF2_HUMAN","P14316",0.89,10.17,3.69810093448107e-07,9.90873515091839e-06,"IRF2",NA
REQU,"ab1350","REQU_HUMAN","Q92785",0.87,11.26,2.9736722661543e-05,0.000424629109157714,"DPF2","BAF45D REQ UBID4"
FGF23,"ab2215","FGF23_HUMAN","Q9GZV9",0.87,9.98,3.51647952120831e-05,0.00049284812981858,"FGF23","HYPF"
FGF2,"ab1714","FGF2_HUMAN","P09038",0.87,11.99,0.0070425236764006,0.0420379279941294,"FGF2","FGFB"
CASPA,"ab0489","CASPA_HUMAN","Q92851",0.86,9.91,1.0581461767632e-07,3.44275416796885e-06,"CASP10","MCH4"
STAT1,"ab1151","STAT1_HUMAN","P42224",0.86,13.56,0.000145278564958156,0.00164408413263205,"STAT1",NA
TMED2,"ab1322","TMED2_HUMAN","Q15363",0.85,10.1,2.76862537273536e-06,5.79820164267106e-05,"TMED2","RNP24"
NUCB2,"ab2071","NUCB2_HUMAN","P80303",0.84,12.09,2.70691712966383e-07,7.82857620674205e-06,"NUCB2","NEFA"
PPIA,"ab0998","PPIA_HUMAN","P62937",0.84,11.94,4.50527427302358e-05,0.000612582815332012,"PPIA","CYPA"
I23O1,"ab1133","I23O1_HUMAN","P14902",0.84,10.78,0.00319820979739196,0.0221564192047458,"IDO1","IDO INDO"
PDIA6,"ab0578","PDIA6_HUMAN","Q15084",0.83,11.49,2.28857418469426e-05,0.000344610096240738,"PDIA6","ERP5 P5 TXNDC7"
LIFR,"ab0731","LIFR_HUMAN","P42702",0.82,8.67,2.22677489422435e-06,4.82998078247235e-05,"LIFR",NA
JAK3,"ab1149","JAK3_HUMAN","P52333",0.82,13.62,1.21863984864671e-05,0.000205130257627186,"JAK3",NA
IF2A,"ab0699","IF2A_HUMAN","P05198",0.82,9.46,0.000314980959537894,0.0031535725329705,"EIF2S1","EIF2A"
CD20,"ab1408","CD20_HUMAN","P11836",0.81,10.33,8.17284720729423e-09,3.54545895516431e-07,"MS4A1","CD20"
EDN1,"ab1243","EDN1_HUMAN","P05305",0.81,12.73,0.00863242198544113,0.048694343211993,"EDN1",NA
MPRI,"ab1490","MPRI_HUMAN","P11717",0.8,12.48,1.62108981829474e-09,7.91410391253247e-08,"IGF2R","MPRI"
TNF6B,"ab1759","TNF6B_HUMAN","O95407",0.79,9.82,2.8191435285627e-09,1.31704602795929e-07,"TNFRSF6B","DCR3 TR6"
GNPI1,"ab1316","GNPI1_HUMAN","P46926",0.79,10.85,5.92146892558427e-09,2.69722909560364e-07,"GNPDA1","GNPI HLN KIAA0060"
CLD10,"ab0746","CLD10_HUMAN","P78369",0.79,10.29,2.70907795951538e-05,0.000398059680825567,"CLDN10",NA
HMMR (splice var.),"ab2833",NA,"O75330",0.79,9.09,9.36850112543411e-05,0.0011455979228551,"HMMR","IHABP RHAMM"
IL12B,"ab1667","IL12B_HUMAN","P29460",0.78,11.38,2.15550186307906e-06,4.78941999332932e-05,"IL12B","NKSF2"
MTHR,"ab0670","MTHR_HUMAN","P42898",0.78,13.09,1.10554595158921e-05,0.000191838545123385,"MTHFR",NA
SNX3,"ab0813","SNX3_HUMAN","O60493",0.78,8.27,1.3156198826192e-05,0.000214023163047517,"SNX3",NA
KI67,"ab1337","KI67_HUMAN","P46013",0.78,11.53,0.00262867515915496,0.0187821417254131,"MKI67",NA
JUN,"ab1107","JUN_HUMAN","P05412",0.77,9.77,1.25380054998755e-05,0.00020767496382521,"JUN",NA
GDF15,"ab2078","GDF15_HUMAN","Q99988",0.77,9.6,0.000185605786296853,0.00204953783413859,"GDF15","MIC1 PDF PLAB PTGFB"
P73 (splice var.),"ab2829",NA,"O15350",0.77,8.76,0.000388643759015692,0.0037665368559925,"TP73","P73"
ONCM,"ab1885","ONCM_HUMAN","P13725",0.77,11.77,0.0078957400543461,0.0456699631079956,"OSM",NA
DEND3,"ab1049","DEND3_HUMAN","A2RUS2",0.76,9.83,0.00178031387026243,0.0138621020154622,"DENND3","KIAA0870"
THAP3,"ab0695","THAP3_HUMAN","Q8WTV1",0.76,9.16,0.00757613137333839,0.0442426646225082,"THAP3",NA
CCD50,"ab1051","CCD50_HUMAN","Q8IVM0",0.75,14.82,6.75940877742398e-05,0.000863649135145447,"CCDC50","C3orf6"
FILA,"ab1199","FILA_HUMAN","P20930",0.75,8.74,6.90297725727574e-05,0.000873418372413638,"FLG",NA
TRXR1,"ab0837","TRXR1_HUMAN","Q16881",0.75,11.06,0.000560285120909327,0.00512984668490851,"TXNRD1","GRIM12 KDRF"
IBP1,"ab0663","IBP1_HUMAN","P08833",0.75,9.2,0.00115495812753809,0.00983333508586172,"IGFBP1","IBP1"
TSN6,"ab1200","TSN6_HUMAN","O43657",0.74,8.58,4.34566393836508e-06,8.33452599547492e-05,"TSPAN6","TM4SF6"
IFI6,"ab1063","IFI6_HUMAN","P09912",0.74,10.33,1.5572372743425e-05,0.000244593647745865,"IFI6","G1P3"
ZN658,"ab1155","ZN658_HUMAN","Q5TYW1",0.74,10.56,3.58395970761738e-05,0.000498471342540372,"ZNF658",NA
PDCD2,"ab1050","PDCD2_HUMAN","Q16342",0.74,9.85,6.77836587957184e-05,0.000863649135145447,"PDCD2","RP8 ZMYND7"
IL27A,"ab1741","IL27A_HUMAN","Q8NEV9",0.74,10.94,0.00136089673443599,0.0110694368309928,"IL27","IL27A IL30"
BRAF,"ab0543","BRAF_HUMAN","P15056",0.74,8.86,0.00395322143211373,0.0263837708765979,"BRAF","BRAF1 RAFB1"
UPAR,"ab0802","UPAR_HUMAN","Q03405",0.73,9.11,0.000178738524116203,0.00199792387079584,"PLAUR","MO3 UPAR"
FRS2,"ab2270","FRS2_HUMAN","Q8WU20",0.72,10.58,7.57382538160213e-06,0.000139388988336152,"FRS2",NA
GLUC,"ab2737","GLUC_HUMAN","P01275",0.72,10.93,0.00308837315512551,0.0214771598803003,"GCG",NA
FCG2B,"ab1803","FCG2B_HUMAN","P31994",0.72,11.1,0.00631948373960048,0.0388989843701083,"FCGR2B","CD32 FCG2 IGFR2"
CCNA2,"ab0889","CCNA2_HUMAN","P20248",0.71,8.85,0.00235941031118131,0.0174749820608632,"CCNA2","CCN1 CCNA"
RUNX1,"ab2827","RUNX1_HUMAN","Q01196",0.7,8.76,4.74323631904435e-07,1.22338286504941e-05,"RUNX1","AML1 CBFA2"
ATRN,"ab2721","ATRN_HUMAN","O75882",0.7,9.63,0.00158929172786652,0.0126449324374358,"ATRN","KIAA0548 MGCA"
NBL1,"ab1953","NBL1_HUMAN","P41271",0.7,10.78,0.00706015695181318,0.0420379279941294,"NBL1","DAN DAND1"
IL12A,"ab0214","IL12A_HUMAN","P29459",0.69,10.15,2.20433795459686e-08,8.36729948599057e-07,"IL12A","NKSF1"
TFR1,"ab2730","TFR1_HUMAN","P02786",0.69,13.13,0.000135599048865169,0.00157363991740342,"TFRC",NA
SOST,"ab1798","SOST_HUMAN","Q9BQB4",0.69,10.33,0.00244550072988829,0.0178437500104998,"SOST",NA
SCRB2,"ab2146","SCRB2_HUMAN","Q14108",0.69,9.56,0.00258160083644039,0.0186534788039296,"SCARB2","CD36L2 LIMP2 LIMPII"
COIA1 (endostatin),"ab2815","COIA1_HUMAN","P39060",0.68,10.33,1.28618728731592e-06,2.929291546862e-05,"COL18A1",NA
ACTG,"ab0842","ACTG_HUMAN","P63261",0.68,9.47,0.000557877957869451,0.00512984668490851,"ACTG1","ACTG"
P73,"ab0839","P73_HUMAN","O15350",0.68,8.83,0.00619526108688518,0.0385247976119618,"TP73","P73"
IL16,"ab1009","IL16_HUMAN","Q14005",0.67,9.78,4.55073794666514e-06,8.63692139460822e-05,"IL16",NA
CD15,"ab1395",NA,NA,0.67,11.04,0.000140152339961758,0.00160602241138568,NA,NA
CP24A,"ab1156","CP24A_HUMAN","Q07973",0.66,10.97,1.0401198499594e-07,3.44275416796885e-06,"CYP24A1","CYP24"
ACY1,"ab2821","ACY1_HUMAN","Q03154",0.66,11.72,1.08642275673122e-05,0.000190332909881181,"ACY1",NA
DX39B,"ab0715","DX39B_HUMAN","Q13838",0.66,11.21,2.97081708194703e-05,0.000424629109157714,"DDX39B","BAT1 UAP56"
CEAM5,"ab1630","CEAM5_HUMAN","P06731",0.66,10.11,0.0019707132540266,0.0152145743594765,"CEACAM5","CEA"
PTCA,"ab0862","PTCA_HUMAN","Q14761",0.66,9.55,0.00240365754950817,0.0176591292548543,"PTPRCAP","LPAP"
FGF7,"ab0706","FGF7_HUMAN","P21781",0.66,8.67,0.00259019217200559,0.0186534788039296,"FGF7","KGF"
CD276,"ab2437","CD276_HUMAN","Q5ZPR3",0.65,13.45,3.77265520382534e-05,0.000520740741012861,"CD276","B7H3"
SEC13,"ab0766","SEC13_HUMAN","P55735",0.65,8.09,0.00719204341445317,0.0425451399387457,"SEC13","D3S1231E SEC13A SEC13L1 SEC13R"
CSF2,"ab2175","CSF2_HUMAN","P04141",0.64,8.97,0.0013201274409544,0.0108835846037055,"CSF2","GMCSF"
KLOT,"ab2780","KLOT_HUMAN","Q9UEF7",0.64,10.23,0.00238895948253649,0.0176222031464838,"KL",NA
UB2D2,"ab0011","UB2D2_HUMAN","P62837",0.63,10.39,2.95954928308058e-07,8.42546686527002e-06,"UBE2D2","PUBC1 UBC4 UBC5B UBCH4 UBCH5B"
PGH1,"ab1520","PGH1_HUMAN","P23219",0.63,9.36,0.00019244049377238,0.00208907012507586,"PTGS1","COX1"
PGAM5,"ab0034","PGAM5_HUMAN","Q96HS1",0.63,11.32,0.00218245110899542,0.0166377653581157,"PGAM5",NA
RL29,"ab1281","RL29_HUMAN","P47914",0.62,10.25,2.84125973077317e-05,0.000414142018357497,"RPL29",NA
BRCA1,"ab1092","BRCA1_HUMAN","P38398",0.62,11.02,0.00141917444347448,0.0114921592711578,"BRCA1","RNF53"
SH3R3,"ab0761","SH3R3_HUMAN","Q8TEJ3",0.62,8.83,0.00550193285750364,0.0352976115013086,"SH3RF3","POSH2 SH3MD4"
IL1A,"ab0713","IL1A_HUMAN","P01583",0.61,9.23,0.00582089231301256,0.0368252284524614,"IL1A","IL1F1"
BCL3,"ab1064","BCL3_HUMAN","P20749",0.6,10.61,0.000600901062684579,0.00547420868105652,"BCL3","BCL4 D19S37"
ARHGC,"ab0038","ARHGC_HUMAN","Q9NZN5",0.59,11.26,1.1903831472928e-05,0.000202698887324063,"ARHGEF12","KIAA0382 LARG"
IL6RA,"ab1706","IL6RA_HUMAN","P08887",0.59,11.35,0.000786360237264016,0.0070578736566258,"IL6R",NA
KS6A2,"ab0024","KS6A2_HUMAN","Q15349",0.58,10.77,2.20456500629801e-06,4.82998078247235e-05,"RPS6KA2","MAPKAPK1C RSK3"
TPMT,"ab0763","TPMT_HUMAN","P51580",0.58,8.35,0.000219446050269955,0.00232459711390615,"TPMT",NA
UCHL5,"ab0027","UCHL5_HUMAN","Q9Y5K5",0.58,9.01,0.000557591360782088,0.00512984668490851,"UCHL5","UCH37"
EP300,"ab0740","EP300_HUMAN","Q09472",0.58,8.32,0.00559868855726323,0.0356671697599077,"EP300","P300"
BNIP3,"ab0450","BNIP3_HUMAN","Q12983",0.58,9.14,0.00794772053311139,0.045680589310186,"BNIP3","NIP3"
MMP14,"ab1061","MMP14_HUMAN","P50281",0.57,10.32,1.26648942238306e-05,0.000207886822304678,"MMP14",NA
IL20,"ab1722","IL20_HUMAN","Q9NYY1",0.57,11.33,0.00031536530749329,0.0031535725329705,"IL20","ZCYTO10"
PHS,"ab0797","PHS_HUMAN","P61457",0.56,9.44,0.000393920335367519,0.00379747540232603,"PCBD1","DCOH PCBD"
MMP7,"ab0503","MMP7_HUMAN","P09237",0.56,9.89,0.000550344676704773,0.00512984668490851,"MMP7","MPSL1 PUMP1"
PLGF,"ab0121","PLGF_HUMAN","P49763",0.56,10.17,0.00133212056292772,0.0109329894849293,"PGF","PGFL PLGF"
UBP4,"ab1116","UBP4_HUMAN","Q13107",0.56,10.27,0.006354315230261,0.0389816914125776,"USP4","UNP UNPH"
SSR4,"ab0686","SSR4_HUMAN","P31391",0.56,8.71,0.00798599810989205,0.045756253321457,"SSTR4",NA
GATA4,"ab0120","GATA4_HUMAN","P43694",0.55,8.68,0.00120821060698171,0.0101445148659939,"GATA4",NA
AURKB,"ab1071","AURKB_HUMAN","Q96GD4",0.55,10.07,0.00229916790188907,0.0173607969717381,"AURKB","AIK2 AIM1 AIRK2 ARK2 STK1 STK12 STK5"
UB2E1,"ab1301","UB2E1_HUMAN","P51965",0.55,10.27,0.00552710467445967,0.035334683217072,"UBE2E1","UBCH6"
HNRPM,"ab0599","HNRPM_HUMAN","P52272",0.55,10.45,0.0066927510745353,0.040378120721203,"HNRNPM","HNRPM NAGR1"
CDw17,"ab1401",NA,NA,0.54,9.8,0.000125844426665389,0.00147409509515232,NA,NA
MAD4,"ab0506","MAD4_HUMAN","Q14582",0.54,9.47,0.00102455981099007,0.00884714680390475,"MXD4","BHLHC12 MAD4"
VEGFA,"ab0804","VEGFA_HUMAN","P15692",0.54,8.58,0.00691859186113739,0.0414660341151064,"VEGFA","VEGF"
SPRC,"ab0687","SPRC_HUMAN","P09486",0.53,9.41,0.000234537348920328,0.00244186885561622,"SPARC","ON"
CKAP2,"ab0816","CKAP2_HUMAN","Q8WWK9",0.53,9.97,0.00793332105029375,0.045680589310186,"CKAP2","LB1 TMAP"
SHD,"ab0018","SHD_HUMAN","Q96IW2",0.52,10.56,3.62246269125193e-07,9.85093585591198e-06,"SHD",NA
MMP1,"ab0533","MMP1_HUMAN","P03956",0.52,10.59,0.000126212313306127,0.00147409509515232,"MMP1","CLG"
IL3RB,"ab1551","IL3RB_HUMAN","P32927",0.52,9.19,0.00301246118776189,0.0211104010927006,"CSF2RB","IL3RB IL5RB"
CD59,"ab1464","CD59_HUMAN","P13987",0.51,11.34,3.17056842147764e-06,6.27910398253507e-05,"CD59","MIC11 MIN1 MIN2 MIN3 MSK21"
KAP2,"ab0004","KAP2_HUMAN","P13861",0.51,11.16,0.00134256713662885,0.0109693153494967,"PRKAR2A","PKR2 PRKAR2"
ITAM,"ab1387","ITAM_HUMAN","P11215",-0.53,9.4,0.00355246509605302,0.0239725607592911,"ITGAM","CD11B CR3A"
AREG,"ab0750","AREG_HUMAN","P15514",-0.53,11.47,0.00415689162613292,0.0276418122000518,"AREG","AREGB SDGF"
CD57,"ab1460",NA,NA,-0.53,10.3,0.00726011797312273,0.0428088509612609,NA,NA
ERBB3,"ab0458","ERBB3_HUMAN","P21860",-0.54,8.81,0.00299913347757773,0.0210981513364734,"ERBB3","HER3"
MK12,"ab0071","MK12_HUMAN","P53778",-0.56,11.44,8.16169534717264e-05,0.0010185348577088,"MAPK12","ERK6 SAPK3"
EDIL3,"ab2705","EDIL3_HUMAN","O43854",-0.59,12.64,0.00308476948123015,0.0214771598803003,"EDIL3","DEL1"
HPT,"ab1194","HPT_HUMAN","P00738",-0.6,11.8,0.000182527923177841,0.00202784070750016,"HP",NA
TNR5,"ab1752","TNR5_HUMAN","P25942",-0.61,9.11,6.39513359389445e-05,0.000838268590509043,"CD40","TNFRSF5"
IL18,"ab1511","IL18_HUMAN","Q14116",-0.61,10.82,8.29003882436936e-05,0.00102751365564632,"IL18","IGIF IL1F4"
CSF3R,"ab2506","CSF3R_HUMAN","Q99062",-0.61,9.61,0.00679277509407691,0.0408463241630631,"CSF3R","GCSFR"
B3GA1,"ab1568","B3GA1_HUMAN","Q9P2W7",-0.63,12.74,0.00211074030450064,0.0162112652139045,"B3GAT1","GLCATP"
ICAM1,"ab1454","ICAM1_HUMAN","P05362",-0.66,11.05,9.68484468730917e-05,0.00116859516690578,"ICAM1",NA
IL17,"ab2102","IL17_HUMAN","Q16552",-0.66,9.53,0.000251816592267001,0.00260687404040043,"IL17A","CTLA8 IL17"
FANCC,"ab0564","FANCC_HUMAN","Q00597",-0.67,10.48,4.936758793578e-05,0.000661380479551406,"FANCC","FAC FACC"
CCL4,"ab2391","CCL4_HUMAN","P13236",-0.68,8.98,0.0066735669917877,0.040378120721203,"CCL4","LAG1 MIP1B SCYA4"
CD86,"ab1477","CD86_HUMAN","P42081",-0.69,10.1,8.05972281211526e-08,2.82400287762962e-06,"CD86","CD28LG2"
CR2,"ab1410","CR2_HUMAN","P20023",-0.69,9.99,0.00230876428528134,0.0173607969717381,"CR2","C3DR"
CCL26,"ab2098","CCL26_HUMAN","Q9Y258",-0.69,9.02,0.00763541525602963,0.0444464108513929,"CCL26","SCYA26"
MSLN,"ab2741","MSLN_HUMAN","Q13421",-0.71,8.29,0.00143487679491052,0.0115679005324202,"MSLN","MPF"
ULBP1,"ab2753","ULBP1_HUMAN","Q9BZM6",-0.71,8.87,0.00175107439709971,0.0136929508648742,"ULBP1","N2DL1 RAET1I"
RENI,"ab2133","RENI_HUMAN","P00797",-0.71,8.79,0.00358403580584351,0.0240077692582605,"REN",NA
CD27,"ab0989","CD27_HUMAN","P26842",-0.72,8.79,0.000354018068100877,0.00348659956799891,"CD27","TNFRSF7"
CYTA,"ab1240","CYTA_HUMAN","P01040",-0.73,8.63,0.000289010024670232,0.00294176684329142,"CSTA","STF1 STFA"
IL6,"ab1007","IL6_HUMAN","P05231",-0.73,9.16,0.00122580058330973,0.0102041902186223,"IL6","IFNB2"
DLL1,"ab1815","DLL1_HUMAN","O00548",-0.73,9.58,0.00166678892466299,0.0132038670466781,"DLL1",NA
TFF2,"ab1895","TFF2_HUMAN","Q03403",-0.74,8.9,9.9739031328666e-08,3.36526879779314e-06,"TFF2","SML1"
NGF,"ab1833","NGF_HUMAN","P01138",-0.74,7.99,0.00836964501187433,0.0476546662863594,"NGF","NGFB"
PCSK9,"ab2710","PCSK9_HUMAN","Q8NBP7",-0.75,8.45,9.66231273149419e-06,0.00017259542938022,"PCSK9","NARC1"
K1C18,"ab1606","K1C18_HUMAN","P05783",-0.75,11.29,0.000406036378743728,0.00387328943492708,"KRT18","CYK18"
VTCN1,"ab1131","VTCN1_HUMAN","Q7Z7D3",-0.77,9.49,6.02597524119962e-05,0.00079560339778737,"VTCN1","B7H4"
UB2J1,"ab1303","UB2J1_HUMAN","Q9Y385",-0.78,13.65,0.000853272277176432,0.00748664562895067,"UBE2J1","NCUBE1"
IL10,"ab1008","IL10_HUMAN","P22301",-0.78,8.58,0.0029963633615707,0.0210981513364734,"IL10",NA
WISP1,"ab2093","WISP1_HUMAN","O95388",-0.79,8.63,0.00548268344309059,0.0352976115013086,"WISP1","CCN4"
CEAM3,5,"ab1629",NA,"P40198",-0.79,8.57,0.00602207334197118,0.0377828379251532,"CEACAM3","CD66D CGM1"
ANGT,"ab2292","ANGT_HUMAN","P01019",-0.79,9.08,0.00858708309959968,0.0485890230045671,"AGT","SERPINA8"
CRLF2,"ab1498","CRLF2_HUMAN","Q9HC73",-0.8,11.19,1.45219115142569e-05,0.0002300775893824,"CRLF2","CRL2 ILXR TSLPR"
CCL17,"ab2448","CCL17_HUMAN","Q92583",-0.81,8.62,0.00020504397974513,0.00219758900644486,"CCL17","SCYA17 TARC"
CCL15,"ab1789","CCL15_HUMAN","Q16663",-0.81,8.98,0.00328853257509595,0.0224595651668399,"CCL15","MIP5 NCC3 SCYA15"
IL34,"ab2441","IL34_HUMAN","Q6ZMJ4",-0.81,12.22,0.00660180998162927,0.040229089587052,"IL34","C16orf77"
IL2RB,"ab1575","IL2RB_HUMAN","P14784",-0.82,10.36,1.65058149657648e-09,7.91410391253247e-08,"IL2RB","IL15RB"
K1C18,"ab0581","K1C18_HUMAN","P05783",-0.82,11.29,3.04164849618026e-06,6.18193171429153e-05,"KRT18","CYK18"
AZI2,"ab0082","AZI2_HUMAN","Q9H6S1",-0.86,10.85,6.3419744503858e-07,1.58288732172643e-05,"AZI2","NAP1 TBKBP2"
CEAM5,"ab2720","CEAM5_HUMAN","P06731",-0.86,9.89,5.45405750571656e-06,0.000102446317272325,"CEACAM5","CEA"
K2C4,"ab0548","K2C4_HUMAN","P19013",-0.86,11.51,0.000488755243310373,0.00461405208969689,"KRT4","CYK4"
DHRS2,"ab0081","DHRS2_HUMAN","Q13268",-0.89,10.17,1.03860926695676e-06,2.45759231739637e-05,"DHRS2","SDR25C1"
LEUK,"ab1434","LEUK_HUMAN","P16150",-0.9,12.18,1.12609400390024e-07,3.59954960544955e-06,"SPN","CD43"
CD8A,"ab1376","CD8A_HUMAN","P01732",-0.9,9.62,1.18378867414273e-05,0.000202698887324063,"CD8A","MAL"
LEP,"ab2340","LEP_HUMAN","P41159",-0.91,8.19,0.00356910677510062,0.0239959872480934,"LEP","OB OBS"
MMP2,"ab0854","MMP2_HUMAN","P08253",-0.92,11.01,1.64219410004715e-07,5.15875456945847e-06,"MMP2","CLG4A"
PERM,"ab2761","PERM_HUMAN","P05164",-0.93,12.42,0.00116314544678089,0.00985366310960049,"MPO",NA
RBM3,"ab0074","RBM3_HUMAN","P98179",-0.93,10.52,0.00231582983759399,0.0173607969717381,"RBM3","RNPL"
S10A7,"ab0855","S10A7_HUMAN","P31151",-0.94,10.32,1.22717881895517e-05,0.000205130257627186,"S100A7","PSOR1 S100A7C"
PLEC,"ab0680","PLEC_HUMAN","Q15149",-0.94,10.81,0.000375064889880565,0.00365437555808765,"PLEC","PLEC1"
CEAM8,"ab1577","CEAM8_HUMAN","P31997",-0.95,8.93,4.45866224394501e-07,1.17734530557504e-05,"CEACAM8","CGM6"
MRPP3,"ab1266","MRPP3_HUMAN","O15091",-0.97,11.11,6.71429275446066e-07,1.65316775657126e-05,"KIAA0391","MRPP3"
S10A9,"ab0769","S10A9_HUMAN","P06702",-0.97,10.83,0.000103153815010899,0.00122840686895332,"S100A9","CAGB CFAG MRP14"
ADAM8,"ab1936","ADAM8_HUMAN","P78325",-0.98,8.89,0.00145692956739218,0.0116939456906985,"ADAM8","MS2"
OSTP,"ab0676","OSTP_HUMAN","P10451",-0.98,11.37,0.00595527579774529,0.0375450259636399,"SPP1","BNSP OPN"
DAF,"ab1457","DAF_HUMAN","P08174",-0.99,8.43,1.66525267560712e-11,1.12373717590969e-09,"CD55","CR DAF"
TP4A2,"ab0023","TP4A2_HUMAN","Q12974",-0.99,8.86,2.39550561096376e-06,5.1348367331482e-05,"PTP4A2","PRL2 PTPCAAX2"
AREG,"ab1991","AREG_HUMAN","P15514",-1.02,8.49,0.000195477559013096,0.0021074562871116,"AREG","AREGB SDGF"
RP9,"ab0103","RP9_HUMAN","Q8TA86",-1.03,14.99,0.00112925207871659,0.00965961167803578,"RP9",NA
IL1R2,"ab2480","IL1R2_HUMAN","P27930",-1.04,8.95,0.00211760764045514,0.0162112652139045,"IL1R2","IL1RB"
CASP9,"ab1099","CASP9_HUMAN","P55211",-1.04,11.43,0.00610809841582261,0.0381128606631123,"CASP9","MCH6"
ID3,"ab0070","ID3_HUMAN","Q02535",-1.05,10.11,1.73222394152316e-05,0.000267467120462304,"ID3","1R21 BHLHB25 HEIR1"
IL6,"ab0192","IL6_HUMAN","P05231",-1.08,12.27,7.15978112771086e-08,2.55786690484102e-06,"IL6","IFNB2"
IBP4,"ab1883","IBP4_HUMAN","P22692",-1.09,8.14,0.000508117124872693,0.00477211031710333,"IGFBP4","IBP4"
TAF12,"ab0606","TAF12_HUMAN","Q16514",-1.1,10.7,0.000269408948097317,0.00277323787250458,"TAF12","TAF15 TAF2J TAFII20"
SIGL5,"ab2282","SIGL5_HUMAN","O15389",-1.11,9.08,0.000192625565868686,0.00208907012507586,"SIGLEC5","CD33L2 OBBP2"
HSBP1,"ab0737","HSBP1_HUMAN","O75506",-1.13,12.47,0.00539561629630587,0.03486103862365,"HSBP1","HSF1BP"
LY75,"ab1036","LY75_HUMAN","O60449",-1.14,8.52,0.000144200911742046,0.00164208788246255,"LY75","CD205 CLEC13B"
HAVR1,"ab2781","HAVR1_HUMAN","Q96D42",-1.15,8.37,1.70621802491776e-05,0.000265703353965826,"HAVCR1","KIM1 TIM1 TIMD1"
CCL22,"ab1600","CCL22_HUMAN","O00626",-1.16,8.67,0.000119296020030901,0.00141141135387208,"CCL22","MDC SCYA22"
RA51C,"ab0540","RA51C_HUMAN","O43502",-1.18,15.01,0.000306227618952604,0.00309970400962025,"RAD51C","RAD51L2"
CD28,"ab1234","CD28_HUMAN","P10747",-1.18,8.83,0.00257518206754714,0.0186534788039296,"CD28",NA
RRAGC,"ab0076","RRAGC_HUMAN","Q9HB90",-1.19,10.29,2.60635574906761e-07,7.65932286258255e-06,"RRAGC",NA
PIM2,"ab1022","PIM2_HUMAN","Q9P1W9",-1.23,12.29,1.70298105336985e-07,5.2590364054913e-06,"PIM2",NA
OSTP,"ab0551","OSTP_HUMAN","P10451",-1.24,12.7,0.000221866508700811,0.00233665190088369,"SPP1","BNSP OPN"
TSN16,"ab0083","TSN16_HUMAN","Q9UKR8",-1.27,10.66,3.05364354712534e-06,6.18193171429153e-05,"TSPAN16","TM4SF16"
SPIT1,"ab2131","SPIT1_HUMAN","O43278",-1.3,12.73,0.00520775927461936,0.0338876335655588,"SPINT1","HAI1"
TNR8,"ab1423","TNR8_HUMAN","P28908",-1.32,10.73,2.0578897225043e-14,2.34342192150177e-12,"TNFRSF8","CD30 D1S166E"
GRN,"ab2704","GRN_HUMAN","P28799",-1.34,12.37,7.79777067903903e-11,4.72131676154035e-09,"GRN",NA
IFIT2,"ab0084","IFIT2_HUMAN","P09913",-1.34,10.59,7.80269585982361e-06,0.000142165118565986,"IFIT2","CIG-42 G10P2 IFI54 ISG54"
CD44,"ab1540","CD44_HUMAN","P16070",-1.39,11.13,0.000230217310999908,0.00241066632552777,"CD44","LHR MDU2 MDU3 MIC4"
CCR7,"ab0792","CCR7_HUMAN","P32248",-1.4,14.8,7.42654721021953e-05,0.00093318407013931,"CCR7","CMKBR7 EBI1 EVI1"
EGFR,"ab1341","EGFR_HUMAN","P00533",-1.47,12.78,0.000191751707419267,0.00208907012507586,"EGFR","ERBB ERBB1 HER1"
PYRG1,"ab0085","PYRG1_HUMAN","P17812",-1.53,10.48,3.3353889677894e-13,3.03853934965614e-11,"CTPS1","CTPS"
MYC,"ab1015","MYC_HUMAN","P01106",-1.6,10.21,2.91926243928309e-06,6.0442001867884e-05,"MYC","BHLHE39"
SLAF1,"ab2132","SLAF1_HUMAN","Q13291",-1.62,10.23,2.98312436729898e-05,0.000424629109157714,"SLAMF1","SLAM"
MAD4,"ab0066","MAD4_HUMAN","Q14582",-1.63,10.45,8.032975829185e-11,4.72131676154035e-09,"MXD4","BHLHC12 MAD4"
VEGFA,"ab1604","VEGFA_HUMAN","P15692",-1.66,14.25,0.00322647850653024,0.0221835616562192,"VEGFA","VEGF"
MLP3B,"ab0078","MLP3B_HUMAN","Q9GZQ8",-1.67,10.39,6.30134667328244e-15,7.65403575914708e-13,"MAP1LC3B","MAP1ALC3"
CD45RA,"ab1442",NA,"P08575",-1.69,12.08,4.29479926701085e-05,0.000588355207856674,"PTPRC","CD45"
P2Y12,"ab1144","P2Y12_HUMAN","Q9H244",-1.76,10.38,2.43642796171572e-07,7.27733073155088e-06,"P2RY12","HORK3"
NEP,"ab1029","NEP_HUMAN","P08473",-1.77,10.52,5.49050200771147e-13,4.7636641228811e-11,"MME","EPN"
CO1A1,"ab2123","CO1A1_HUMAN","P02452",-1.79,13.95,2.48579515347187e-05,0.000371239243411947,"COL1A1",NA
AKA12,"ab0067","AKA12_HUMAN","Q02952",-1.82,10.45,5.35380353470665e-15,6.96759288588251e-13,"AKAP12","AKAP250"
MELPH,"ab0077","MELPH_HUMAN","Q9BV36",-1.84,10.5,7.6378743701961e-17,1.54624523361081e-14,"MLPH","SLAC2A"
PDCD1,"ab0974","PDCD1_HUMAN","Q15116",-1.87,10.14,2.03006794273242e-11,1.3209942113066e-09,"PDCD1","PD1"
PRTN3,"ab1501","PRTN3_HUMAN","P24158",-1.91,10.11,3.0578973646773e-16,4.6429074987017e-14,"PRTN3","MBN"
TNR14,"ab1765","TNR14_HUMAN","Q92956",-2.03,10.73,1.61748036853e-16,2.67913566496514e-14,"TNFRSF14","HVEA HVEM"
HGF,"ab2443","HGF_HUMAN","P14210",-2.17,14.01,0.000219347072390651,0.00232459711390615,"HGF","HPTA"
KLK3,"ab1879","KLK3_HUMAN","P07288",-2.27,12.83,0.00017417200067697,0.00195889743971259,"KLK3","APS"
