# Supplementary material for: Parkinson's Disease Phenotypes in Patient Neuronal Cultures and Brain Organoids Improved by 2‐Hydroxypropyl‐β‐Cyclodextrin Treatment
Source: Mov Disord. 2021 Oct 12;37(1):80–94. doi: 10.1002/mds.28810 (PMC9291890; doi:10.1002/mds.28810)
Supplement: Supplementary file 13 — Table S4. Differentially expressed proteins of untreated Patient versus treated patients derived organoids at day 10 of differentiation in untreated conditions. [file MDS-37-80-s009.xlsx]

## Sheet: TableS4_diff_expr_proteins_PAT_
Protein,"AntibodyID","Uniprot-Entry-Name","UniprotID","logFC","AveExp","P-Value","adj.P.Val","HGNC","HGNC.alternatives"
MELPH,"ab0077","MELPH_HUMAN","Q9BV36",0.8,10.5,5.56655226186076e-05,0.0253556455527758,"MLPH","SLAC2A"
TNR8,"ab1423","TNR8_HUMAN","P28908",0.64,10.73,5.47038861684788e-05,0.0253556455527758,"TNFRSF8","CD30 D1S166E"
STAT1,"ab1151","STAT1_HUMAN","P42224",-0.89,13.56,9.32910244383184e-05,0.0339952493053232,"STAT1",NA
MK,"ab2370","MK_HUMAN","P21741",-1.02,10.68,2.56320033840524e-05,0.0253556455527758,"MDK","MK1 NEGF2"
CD44,"ab1437","CD44_HUMAN","P16070",-1.3,10.12,3.22437218960996e-05,0.0253556455527758,"CD44","LHR MDU2 MDU3 MIC4"
