# Supplementary material for: Parkinson's Disease Phenotypes in Patient Neuronal Cultures and Brain Organoids Improved by 2‐Hydroxypropyl‐β‐Cyclodextrin Treatment
Source: Mov Disord. 2021 Oct 12;37(1):80–94. doi: 10.1002/mds.28810 (PMC9291890; doi:10.1002/mds.28810)
Supplement: Supplementary file 14 — Table S5. Differentially expressed proteins of untreated Patient versus treated patients derived organoids at day 20 of differentiation in untreated conditions. [file MDS-37-80-s002.xlsx]

## Sheet: TableS5_diff_expr_proteins_PAT_
Protein,"AntibodyID","Uniprot-Entry-Name","UniprotID","logFC","AveExp","P-Value","adj.P.Val","HGNC","HGNC.alternatives"
NCOR2,"ab0760","NCOR2_HUMAN","Q9Y618",1.51,7.65,6.94488506968992e-06,0.00638963575186191,"NCOR2","CTG26"
SPRC,"ab2197","SPRC_HUMAN","P09486",1.38,13.04,0.000395618274723809,0.038151410402842,"SPARC","ON"
CCL5,"ab1672","CCL5_HUMAN","P13501",1.21,9.72,1.53067807141077e-05,0.00697223861527608,"CCL5","D17S136E SCYA5"
RA51C,"ab0540","RA51C_HUMAN","O43502",1.21,15.01,0.000223809906158928,0.0365839865504984,"RAD51C","RAD51L2"
RPB3,"ab0600","RPB3_HUMAN","P19387",1.08,10.84,0.000379610134455903,0.038151410402842,"POLR2C",NA
K1C15,"ab0604","K1C15_HUMAN","P19012",1.03,9.87,0.000422192860075192,0.038151410402842,"KRT15","KRTB"
LAMP2,"ab0782","LAMP2_HUMAN","P13473",1,11.32,0.000398802202326477,0.038151410402842,"LAMP2",NA
PCH2,"ab1274","PCH2_HUMAN","Q15645",0.97,9.59,0.000363791256884779,0.038151410402842,"TRIP13","PCH2"
PECA1,"ab1424","PECA1_HUMAN","P16284",0.93,9.72,8.62573267228004e-05,0.0196451061611178,"PECAM1",NA
CD3deg,"ab1524",NA,"P07766",0.73,11.6,7.97895436223894e-06,0.00638963575186191,"CD3E","T3E"
EGFR,"ab2454","EGFR_HUMAN","P00533",-0.53,11.15,0.000370921005553246,0.038151410402842,"EGFR","ERBB ERBB1 HER1"
A4,"ab1085","A4_HUMAN","P05067",-0.55,13.99,8.11044367219031e-05,0.0196451061611178,"APP","A4 AD1"
APC,"ab1227","APC_HUMAN","P25054",-0.6,12.67,2.2994672222598e-05,0.0083792585579147,"APC","DP2.5"
DLX4,"ab1242","DLX4_HUMAN","Q92988",-0.6,9.46,0.000439725366882372,0.038151410402842,"DLX4","BP1 DLX7 DLX8 DLX9"
NCAM1,"ab1458","NCAM1_HUMAN","P13591",-0.71,14.59,0.000150309432920584,0.0273863786781304,"NCAM1","NCAM"
SOX9,"ab1162","SOX9_HUMAN","P48436",-0.72,12.18,1.05208052994433e-05,0.00638963575186191,"SOX9",NA
ECHM,"ab0593","ECHM_HUMAN","P30084",-0.73,14.25,0.000103675147231155,0.0209884575839072,"ECHS1",NA
1433Z,"ab2089","1433Z_HUMAN","P63104",-0.83,10.38,8.58498814986917e-05,0.0196451061611178,"YWHAZ",NA
LYAM3,"ab1570","LYAM3_HUMAN","P16109",-0.98,12.78,0.000472193373993713,0.0391061967007521,"SELP","GMRP GRMP"
PTMS,"ab0811","PTMS_HUMAN","P20962",-1.05,11.13,0.00024094831976179,0.0365839865504984,"PTMS",NA
