# Supplementary material for: Parkinson's Disease Phenotypes in Patient Neuronal Cultures and Brain Organoids Improved by 2‐Hydroxypropyl‐β‐Cyclodextrin Treatment
Source: Mov Disord. 2021 Oct 12;37(1):80–94. doi: 10.1002/mds.28810 (PMC9291890; doi:10.1002/mds.28810)
Supplement: Supplementary file 15 — Table S6. Differentially expressed proteins of untreated Patient versus treated patients derived organoids at day 30 of differentiation in untreated conditions. [file MDS-37-80-s003.xlsx]

## Sheet: TableS6_diff_expr_proteins_PAT_
Protein,"AntibodyID","Uniprot-Entry-Name","UniprotID","logFC","AveExp","P-Value","adj.P.Val","HGNC","HGNC.alternatives"
BIRC7, Isoform 1,"ab0056","BIRC7_HUMAN","Q96CA5",-0.53,10.72,1.82887195717455e-06,0.00111073490199067,"BIRC7","KIAP LIVIN MLIAP RNF50"
UB2D2,"ab0011","UB2D2_HUMAN","P62837",-0.67,10.39,6.06838914989221e-08,0.000110566050311036,"UBE2D2","PUBC1 UBC4 UBC5B UBCH4 UBCH5B"
IFNA1,"ab1519","IFNA1_HUMAN","P01562",-0.68,11.43,4.96956403057879e-05,0.0103048534308418,"IFNA1	IFNA13","	_x000D_ CCL7","ab1513","CCL7_HUMAN","P80098",-0.68,11.09,0.000465384359675643,0.0410049449659531,"CCL7","MCP3 SCYA6 SCYA7"
CRLF2,"ab1498","CRLF2_HUMAN","Q9HC73",-0.72,11.19,8.49345850195768e-05,0.0154750813905669,"CRLF2","CRL2 ILXR TSLPR"
P53,"ab1018","P53_HUMAN","P04637",-0.72,12.67,0.000194342137948211,0.0251306005904305,"TP53","P53"
CD15,"ab1395",NA,NA,-0.76,11.04,2.03453501945222e-05,0.00617820467573659,NA,NA
Fc fusion with TNR1B,"ab0520",NA,NA,-0.78,9.3,0.000206892979613862,0.0251306005904305,NA,NA
NTF4,"ab1516","NTF4_HUMAN","P34130",-0.84,11.61,5.31139333150392e-07,0.000483867932500007,"NTF4","NTF5"
CD44v2,"ab2782",NA,"P16070",-0.92,12.7,0.000129639034336994,0.0187438373679619,"CD44","LHR MDU2 MDU3 MIC4"
ITAE,"ab1573","ITAE_HUMAN","P38570",-0.94,11.86,0.000323342186055518,0.0368205914370721,"ITGAE",NA
PTMS,"ab0811","PTMS_HUMAN","P20962",-1.1,11.13,0.000133737588245612,0.0187438373679619,"PTMS",NA
LYAM3,"ab1570","LYAM3_HUMAN","P16109",-1.14,12.78,5.09021300096465e-05,0.0103048534308418,"SELP","GMRP GRMP"
SDC1,"ab1576","SDC1_HUMAN","P18827",-1.16,13.12,2.78114407818804e-05,0.00723892072922658,"SDC1","SDC"
K2C8,"ab0072","K2C8_HUMAN","P05787",-1.27,12.36,4.99326903902858e-06,0.00227443404727752,"KRT8","CYK8"
DLK1,"ab1801","DLK1_HUMAN","P80370",-1.38,10.7,0.000370028439670814,0.0396583421811896,"DLK1","DLK"
IL34,"ab1212","IL34_HUMAN","Q6ZMJ4",-1.4,12.08,0.000401901401000683,0.0406813529235136,"IL34","C16orf77"
