# Supplementary material for: Parkinson's Disease Phenotypes in Patient Neuronal Cultures and Brain Organoids Improved by 2‐Hydroxypropyl‐β‐Cyclodextrin Treatment
Source: Mov Disord. 2021 Oct 12;37(1):80–94. doi: 10.1002/mds.28810 (PMC9291890; doi:10.1002/mds.28810)
Supplement: Supplementary file 16 — Table S7. Detailed information about the reagents and resources used in the paper. [file MDS-37-80-s010.xlsx]

## Sheet: TableS7_Reagents_and_resources
Table S7. Detailed information about the reagents and resources used in the paper.
REAGENT or RESOURCE	SOURCE	IDENTIFIER
Antibodies
β-actin	Cell Signaling	3700
Cleaved PARP (Asp214)	BD Biosciences	552596
Donkey anti-goat IgG 568	Thermo Fisher Scientiﬁc	11057
Donkey anti-mouse IgG 647	Thermo Fisher Scientiﬁc	31571
GFAP	Millipore	AB5541
GFAP (WB)	Dako	Z0334
Donkey anti-rabbit IgG 488	Thermo Fisher Scientiﬁc	21206
Goat anti-chicken IgG 647	Thermo Fisher Scientiﬁc	21449
Goat anti-mouse IgG 568	Thermo Fisher Scientiﬁc	11031
Goat anti-mouse IgG1 647	Thermo Fisher Scientiﬁc	21240
Goat anti-rabbit IgG 488	Thermo Fisher Scientiﬁc	11034
MAP LC3alpha/beta (F-14)	Santa Cruz	sc-16756
Nestin	BD Biosciences	611659
human SOX1	R&D systems	AF3369
Ki67 anti-human	BD Biosciences	550609
Oct4	Abcam	ab19857
Parkin (WB)	Santa Cruz	sc-32282
S-100 (beta-subunit)	Sigma	S2532
Synuclein-alpha Antibody (2A7)	NOVUS Biologicals-	NBP1-05194
Sox2	Abcam	ab97959
SQSTM1 / p62 antibody	Abcam	ab155686
TFEB	Abcam	ab220695
TRA-1-60	Millipore	MAB4360
TRA-1-81	Millipore	MAB4381
TUJ1 (TUBB3)	BioLegend	801201
TUJ1 (TUBB3)	Millipore	AB9354
TUJ1 (TUBB3)	Abcam	ab107216
Tyrosine Hydroxylase TH (H-196)	Santa Cruz	sc-14007
Tyrosine Hydroxylase TH	Abcam	ab76442
Tyrosine Hydroxylase TH	Abcam	ab112
Tyrosine Hydroxylase TH (WB)	Millipore	AB152
VDAC1 (WB)	Millipore	MABN504
Chemicals
2-Hydroxypropyl-β-Cyclodextrin (HP-β-CD)	Sigma-Aldrich	H-107
Accutase	Thermo Fisher Scientiﬁc	A11105-01
Antimycin A	Abcam	ab141904
B-27 Supplement Minus Vitamin A	Thermo Fisher Scientiﬁc	12587-010
borate buffer	Sigma-Aldrich	T9525
Bovine Serum Albumin	Sigma-Aldrich	A4503
Biozym Plaque low melting agarose	Biozym	840100
CHIR99021	Axon Medchem BV	AXON1386
CyQuant	Thermo Fisher Scientiﬁc	C7026
D-(+)- Glucose	Sigma-Aldrich	G8270-100g
dbcAMP	Sigma-Aldrich	D0627
Dispase	MerckMilipore	SCM133
DMEM/F12	Thermo Fisher Scientiﬁc	12634010
Dorsomorphin dihydrochlorid	Tocris	3093
Dulbecco′s Modified Eagle′s Medium	Sigma-Aldrich	D5030-10X1L
E8 iPSC medium	Thermo Fisher Scientiﬁc	A1517001
FCCP	Abcam	ab120081
Fluoromount-G®	SouthernBiotech	0100-01
GlutaMAX™ Supplement	Thermo Fisher Scientiﬁc	35050061
hBDNF	PeproTech EC Ltd.	450-02
hGDNF	PeproTech EC Ltd.	450-44B
High-Capacity RNA-to-cDNA™ Kit	Invitrogen	4387406
Hoechst33342	Thermo Fisher Scientiﬁc	H21492
LightCycler® 480 SYBR Green I Master	Roche	4887352001
MatriGel	Corning, Inc.	354277
miRNeasy® Mini Kit	Qiagen	217004
N-2 supplement	Thermo Fisher Scientiﬁc	17502048
Neurobasal Medium	Thermo Fisher Scientiﬁc	21103049
Normal Goat Serum	Thermo Fisher Scientiﬁc	10000C
Oligomycin	Abcam	ab141829
P3 primary cells kit	Lonza	V4XP-3024
Paraformaldehyde	Sigma-Aldrich	P6148
Penicillin-Streptomycin, liquid	Thermo Fisher Scientiﬁc	15140122
poly-D-lysine hydrobromide	Sigma-Aldrich	P7886
Purmorphamin	Enzo Life science	ALX-420-045-M005
RNase-Free DNase Set	Qiagen	79254
Rotenone	Abcam	ab143145
SB 431542	Abcam	ab120163
Seahorse XF96 Cell Culture Microplates	Seahorse/Agilent	101085-004
Seahorse XFe96 FluxPak	Seahorse/Agilent	102416-100
Sodium Pyruvate 100 mM	Thermo Fisher Scientiﬁc	11360-039
Stemfect RNA transfection kit	Stemgent	00-0069
Tetrodotoxin	Cayman Chemical	14964
TGF-β3	PeproTech EC Ltd.	100-36E
Triton X-100	Carl Roth	3051.3
Tween20	Sigma-Aldrich	P7949
Y-27632	Merck Millipore	688000-100mg
Labware
96-well ULA microplate	Corning	444-1020
Rectangular cover glasses 24×50 mm	VWR	631-1574
Teflon coated microscopy slides 30 wells	De Beer Medicals	BM-9133
Plasmids
AAVS1 SA-2A-puro-pA donor	Addgene	22075
hAAVS1 1L TALEN	Addgene	35431
hAAVS1 1R TALEN	Addgene	35432
pDONOR-tagBFP-PSM-dTOMATO	Addgene	100604
pDONOR-tagBFP-PSM-EGFP	Addgene	100603
pX330-U6-Chimeric_BB-CBh-hSpCas9	Addgene	42230
Primers	Sequence
hTBP_F	GAAGTTGGGTTTTCCAGCTAA	192
hTBP_R	GGAGAACAATTCTGGGTTTGA	193
FUNDC1_F	GGGACCACTCCAGAATTGGC	2168
FUNDC1_R	CTTTCATAGTCTTGGGGAGGGG	2169
FKBP8_F	CCTGGATCTCAGTGTCCCAC	2170
FKBP8_R	GATGTATGGGCTCCTGCCTTG	2171
Software	Developer	Version
ApE	M. Wine Davis	2.0.47
Axion Integrated Studio (AxIS)	Axion BioSystems	2.1
code2flow (code2flow.com)	Code Charm	2016
Fiji	ImageJ	2007
FlowJo	FlowJo, LLC	10.1r7
Genetic Perturbation Platform (GPP, portals.broadinstitute.org/gpp/public)	Broad Institute	2017
Illustrator CC	Adobe Systems, Inc.	22.0.1
LightCycler® 480 Probes software	Roche
Mass Hunter IM-MS Browser	Agilent technologies	B.08.00
Mass Hunter LC/MS Data Acquisition	Agilent technologies	B.08.00
MatLab	The MathWorks, Inc.	R2016b and R2017a
Neural Metric Tool	Axion BioSystems	1.2.3
R	The R Foundation for Statistical Computing	version 3.4.3 (2017-11-30)
WAVE	Agilent technologies	2.4.0.60
ZEN	Zeiss	1.1.2.0
