# Supplementary material for: Parkinson's Disease Phenotypes in Patient Neuronal Cultures and Brain Organoids Improved by 2‐Hydroxypropyl‐β‐Cyclodextrin Treatment
Source: Mov Disord. 2021 Oct 12;37(1):80–94. doi: 10.1002/mds.28810 (PMC9291890; doi:10.1002/mds.28810)
Supplement: Supplementary file 17 — Table S8. Medians of the differentiation experiments. [file MDS-37-80-s008.xlsx]

## Sheet: Table_medians21day
Table S8. Medians of the differentiation experiments (ranging from 0 to 1)
Category	TimePoint	median	Model	HP-B-CD treatment (uM)
Control	7	0.295532	2D	Un
Control	14	0.309556	2D	Un
Control	21	0.472026	2D	Un
Patient	7	0.323904	2D	Un
Patient	14	0.161573	2D	Un
Patient	21	0.0942728	2D	Un
Control	30	0.505774	3D	Un
Control	30	0.652504	3D	0.5
Control	30	0.458432	3D	1
Control	30	0.546024	3D	5
Control	30	0.500566	3D	10
Control	30	0.427158	3D	50
Patient	30	0.22479	3D	Un
Patient	30	0.207447	3D	0.5
Patient	30	0.305747	3D	1
Patient	30	0.357439	3D	5
Patient	30	0.257679	3D	10
Patient	30	0.223364	3D	50
